# Supplementary material for: Single-cell and spatial transcriptomics reveal alterations in trophoblasts at invasion sites and disturbed myometrial immune microenvironment in placenta accreta spectrum disorders
Source: Biomark Res. 2024 Jun 3;12:55. doi: 10.1186/s40364-024-00598-6 (PMC11149369; doi:10.1186/s40364-024-00598-6)
Supplement: Supplementary file 8 — Supplementary Material 8. [file 40364_2024_598_MOESM8_ESM.xlsx]

## Sheet: Sheet1
Supplemental Table S1: clinical characteristics of patients enrolled in the study.
Variable	PAS-1	PAS-2	PAS-3	PAS-4
Maternal age，y	35	33	42	34
BMI	32.04	24.46	25.59	26.57
Gravidity	2	4	8	2
Parity	1	1	1	1
Gestational age at delivery, wk	36	34	36.5	34
Previous cesarean deliveries	yes	yes	yes	yes
Fetal growth restriction	no	no	no	no
hemorrhage during operation, ml	1000	1500	1200	2000
Gestational hypertension or preeclampsia	no	no	no	no
