# Supplementary material for: Single-cell and spatial transcriptomics reveal alterations in trophoblasts at invasion sites and disturbed myometrial immune microenvironment in placenta accreta spectrum disorders
Source: Biomark Res. 2024 Jun 3;12:55. doi: 10.1186/s40364-024-00598-6 (PMC11149369; doi:10.1186/s40364-024-00598-6)
Supplement: Supplementary file 9 — Supplementary Material 9. [file 40364_2024_598_MOESM9_ESM.xlsx]

## Sheet: Sheet1
Supplemental Table S2: DEGs between the PAS and placenta groups, and between the PAS and myometrium groups.
PAS/placenta groups									PAS/myometrium groups
gene	p_val	avg_log2FC	pct.1	pct.2	p_val_adj	cluster			gene	p_val	avg_log2FC	pct.1	pct.2	p_val_adj	cluster
F13A1	1.36e-60	-1.54252	0.108	0.603	4.95e-56	T cell			MT-RNR1	0	-0.887826	0.302	0.986	0	T cell
SNHG29	1.39e-58	1.35784	0.502	0	5.06e-54	T cell			MT-RNR2	0	-0.838323	0.301	0.999	0	T cell
GAS5	1.72e-58	1.51236	0.501	0	6.28e-54	T cell			RNF213	3.12e-208	1.15417	0.521	0	1.14e-203	T cell
SNHG5	3.8e-52	1.13882	0.46	0	1.39e-47	T cell			JUN	1.28e-179	-1.63681	0.885	0.971	4.68e-175	T cell
SNHG6	2.31e-51	1.00085	0.455	0	8.43e-47	T cell			HSPA1B	3.43e-172	-1.46629	0.323	0.87	1.25e-167	T cell
PCED1B-AS1	4.2e-51	1.19408	0.453	0	1.53e-46	T cell			TGFB1	1.15e-158	0.96125	0.421	0	4.2e-154	T cell
BACH2	8.41e-49	-1.60645	0.296	0.77	3.07e-44	T cell			HBG2	1.5e-154	2.72264	0.453	0.01	5.46e-150	T cell
PDE3B	1.14e-48	-1.44389	0.33	0.794	4.15e-44	T cell			USP3	5.29e-146	0.806626	0.393	0	1.93e-141	T cell
LINC-PINT	2.7e-48	0.968216	0.433	0	9.86e-44	T cell			AC016831.7	1.78e-142	2.45777	0.442	0.017	6.5e-138	T cell
LINC01578	3.63e-45	0.921431	0.411	0	1.32e-40	T cell			MT-ND2	8.45e-133	1.90613	0.995	0.897	3.08e-128	T cell
IL1RL1	4.59e-45	-1.8535	0.042	0.407	1.67e-40	T cell			AC124319.1	1.58e-130	-0.86352	0.174	0.654	5.78e-126	T cell
PLTP	2.71e-43	-0.866673	0.092	0.51	9.88e-39	T cell			PRG2	4.8e-130	1.28084	0.396	0.009	1.75e-125	T cell
IGFBP3	1.07e-42	-1.75802	0.201	0.667	3.89e-38	T cell			DUSP1	1.76e-129	-1.22162	0.826	0.929	6.4e-125	T cell
AC016831.7	5.61e-42	-0.315007	0.442	0.897	2.05e-37	T cell			HSPA1A	1.48e-126	-1.07397	0.411	0.883	5.41e-122	T cell
DAB2	1.75e-41	-0.960534	0.136	0.52	6.38e-37	T cell			ZNF331	5.85e-121	1.19506	0.688	0.225	2.13e-116	T cell
MAML2	4.99e-41	-1.22297	0.454	0.868	1.82e-36	T cell			TNFAIP3	1.73e-110	1.20948	0.897	0.55	6.32e-106	T cell
MTRNR2L12	9.36e-41	-0.748987	0.242	0.721	3.41e-36	T cell			MT-ND4L	4.48e-108	0.982513	0.717	0.293	1.64e-103	T cell
SPP1	2.1e-40	-1.36711	0.426	0.892	7.67e-36	T cell			MT-ND1	5.62e-105	1.80996	0.992	0.918	2.05e-100	T cell
HBA1	1.54e-39	-3.14932	0.282	0.74	5.63e-35	T cell			SIK3	4.97e-101	1.6547	0.497	0.112	1.81e-96	T cell
SELENOP	2.85e-39	-1.1892	0.218	0.632	1.04e-34	T cell			AOC1	1.32e-100	0.60968	0.336	0.013	4.83e-96	T cell
C6orf48	1.86e-38	-0.625623	0.089	0.451	6.77e-34	T cell			EEF1G	1.77e-100	1.80892	0.306	0.005	6.47e-96	T cell
SERPINE2	3.04e-38	-1.40933	0.349	0.775	1.11e-33	T cell			CSH1	2.84e-98	1.40862	0.309	0.006	1.03e-93	T cell
HBG2	1.19e-37	-3.33263	0.453	0.877	4.35e-33	T cell			N4BP1	9.08e-97	0.535994	0.276	0	3.31e-92	T cell
NDFIP1	7.64e-36	-0.837737	0.485	0.691	2.79e-31	T cell			TAGLN	1.13e-95	-0.829789	0.342	0.767	4.14e-91	T cell
AIF1	5.99e-34	-0.809983	0.261	0.686	2.19e-29	T cell			MT-ND3	4.67e-93	2.14394	0.99	0.925	1.7e-88	T cell
HBA2	1.16e-33	-3.11561	0.468	0.863	4.22e-29	T cell			MT-ND5	6.62e-93	1.12559	0.956	0.781	2.41e-88	T cell
EGFL6	1.17e-33	-1.06028	0.06	0.358	4.28e-29	T cell			ACTG2	4.52e-89	-0.55176	0.224	0.628	1.65e-84	T cell
AC013394.1	2.95e-33	-0.661771	0.263	0.701	1.08e-28	T cell			DENND4A	8.42e-89	1.14789	0.494	0.132	3.07e-84	T cell
DLK1	4.1e-33	-0.991824	0.107	0.451	1.5e-28	T cell			CNOT6L	4.3e-88	0.945607	0.671	0.296	1.57e-83	T cell
SERINC5	8.75e-33	-0.896249	0.296	0.681	3.19e-28	T cell			SEPTIN7	1.28e-87	0.698216	0.253	0	4.67e-83	T cell
LYVE1	1.31e-32	-0.710496	0.055	0.343	4.79e-28	T cell			TPM2	3.14e-87	-0.781845	0.296	0.686	1.15e-82	T cell
TCF12	2.47e-32	-0.851312	0.354	0.775	8.99e-28	T cell			SERPINE1	6.23e-87	1.4404	0.466	0.101	2.27e-82	T cell
EEF1G	8.14e-32	1.81559	0.306	0	2.97e-27	T cell			ARIH1	2.01e-85	0.960452	0.519	0.159	7.34e-81	T cell
CD36	1.59e-31	-1.00336	0.102	0.426	5.79e-27	T cell			IGFBP7	2.67e-83	-1.09941	0.337	0.734	9.72e-79	T cell
AFF3	1.98e-31	-0.722079	0.086	0.426	7.21e-27	T cell			MT-ATP8	1.44e-81	0.905297	0.438	0.105	5.26e-77	T cell
MT-RNR1	2.93e-31	2.51905	0.302	0	1.07e-26	T cell			WDR83OS	2.71e-81	0.421862	0.251	0.002	9.87e-77	T cell
MT-RNR2	3.43e-31	3.64467	0.301	0	1.25e-26	T cell			MT-ATP6	6.85e-81	1.63262	0.999	0.988	2.5e-76	T cell
CRIP1	4.08e-31	1.14714	0.559	0.157	1.49e-26	T cell			ACTB	8.49e-81	-0.939215	0.984	0.997	3.1e-76	T cell
DPYD	8.47e-31	-0.718219	0.369	0.794	3.09e-26	T cell			LY6E	3.43e-79	-0.774269	0.458	0.76	1.25e-74	T cell
TXK	1.02e-30	-0.863703	0.168	0.51	3.71e-26	T cell			CREM	2.91e-78	0.952081	0.651	0.308	1.06e-73	T cell
SOX5	1.14e-30	-1.32507	0.133	0.49	4.15e-26	T cell			FYN	9.97e-78	0.988684	0.692	0.361	3.64e-73	T cell
CERS6	1.34e-30	-0.879627	0.22	0.569	4.88e-26	T cell			MT-CO3	9.81e-77	1.33725	1	0.994	3.58e-72	T cell
ATP10A	2.26e-30	-0.704547	0.111	0.392	8.24e-26	T cell			PAPPA	1.05e-76	1.41897	0.325	0.034	3.82e-72	T cell
PRLR	2.51e-30	-1.24103	0.081	0.402	9.14e-26	T cell			CDC42SE2	8.48e-76	0.971754	0.721	0.419	3.09e-71	T cell
MEG3	5.27e-29	-1.7063	0.163	0.515	1.92e-24	T cell			ELL2	3.05e-75	0.638704	0.33	0.039	1.11e-70	T cell
RESF1	8.44e-29	0.587792	0.28	0	3.08e-24	T cell			MAML2	2.09e-74	1.03946	0.454	0.122	7.64e-70	T cell
PDK4	9.8e-29	-0.721999	0.049	0.328	3.57e-24	T cell			ZFAND3	3.47e-74	0.877029	0.348	0.056	1.26e-69	T cell
IL6ST	1.14e-28	-0.880889	0.475	0.819	4.15e-24	T cell			SYTL3	1.08e-71	0.820709	0.488	0.161	3.95e-67	T cell
CSGALNACT1	1.39e-28	-0.726489	0.156	0.52	5.08e-24	T cell			MT-ND4	2.42e-71	1.36523	0.999	0.969	8.84e-67	T cell
C1QB	3.1e-28	-0.842392	0.29	0.652	1.13e-23	T cell			CDK17	5.49e-70	0.751991	0.379	0.079	2e-65	T cell
C7	3.67e-28	-0.909116	0.059	0.348	1.34e-23	T cell			COL3A1	9.41e-70	-0.610657	0.223	0.579	3.43e-65	T cell
C1QA	3.87e-28	-0.980159	0.339	0.647	1.41e-23	T cell			FLT1	1.96e-69	1.2447	0.333	0.047	7.14e-65	T cell
PAN3	1.37e-27	-0.599527	0.336	0.74	4.98e-23	T cell			CEMIP2	4.79e-69	0.857977	0.559	0.23	1.75e-64	T cell
RAB11A	1.65e-27	-0.82711	0.438	0.735	6.01e-23	T cell			PARP8	5.58e-69	1.14266	0.575	0.257	2.04e-64	T cell
PRKCQ-AS1	8.45e-27	0.585529	0.263	0	3.08e-22	T cell			AES	5.64e-68	-0.575073	0.405	0.752	2.06e-63	T cell
CAMK4	9.2e-27	-1.00116	0.469	0.73	3.35e-22	T cell			ACTA2	7.26e-68	-0.627663	0.265	0.622	2.65e-63	T cell
ENPP2	1.22e-26	-0.685227	0.088	0.387	4.44e-22	T cell			ARHGAP15	2.37e-67	1.49306	0.546	0.287	8.65e-63	T cell
HLA-C	3.52e-26	0.876395	0.963	0.912	1.28e-21	T cell			GNG2	2.79e-67	0.991099	0.614	0.289	1.02e-62	T cell
PHACTR2	3.58e-26	-1.20929	0.35	0.686	1.31e-21	T cell			DPYD	3.76e-67	0.871485	0.369	0.083	1.37e-62	T cell
SLC16A10	4.17e-26	-0.755011	0.111	0.426	1.52e-21	T cell			RPL17	2.22e-66	2.68638	0.487	0.319	8.09e-62	T cell
CCL5	4.9e-26	1.384	0.621	0.245	1.79e-21	T cell			COL1A2	2.29e-66	-0.555573	0.212	0.557	8.36e-62	T cell
PLAGL1	9.03e-26	-1.10367	0.114	0.417	3.29e-21	T cell			RNF19A	4.06e-66	0.937167	0.587	0.26	1.48e-61	T cell
SEPTIN7	1.1e-25	0.698216	0.253	0	4.01e-21	T cell			FOS	6.92e-66	-0.894208	0.915	0.963	2.52e-61	T cell
FHIT	1.18e-25	-0.745251	0.163	0.48	4.29e-21	T cell			FN1	7.17e-66	1.89132	0.743	0.404	2.61e-61	T cell
AC011287.1	1.48e-25	-0.969912	0.075	0.358	5.39e-21	T cell			MT-CYB	1.68e-65	1.16109	0.999	0.972	6.11e-61	T cell
MRC1	1.57e-25	-0.537144	0.064	0.338	5.74e-21	T cell			GPX1	4.22e-65	-0.485986	0.124	0.432	1.54e-60	T cell
HLA-A	2.37e-25	0.881547	0.983	0.931	8.65e-21	T cell			BTBD9	4.76e-65	0.585397	0.251	0.017	1.74e-60	T cell
MS4A4A	2.44e-25	-0.450465	0.055	0.309	8.91e-21	T cell			PDE4B	6.39e-65	0.687074	0.537	0.208	2.33e-60	T cell
COL3A1	5.35e-25	-1.26954	0.223	0.549	1.95e-20	T cell			VPS13B	1.04e-64	0.684992	0.323	0.058	3.8e-60	T cell
RNASE1	7.45e-25	-0.986198	0.239	0.559	2.72e-20	T cell			RABGAP1L	1.32e-64	1.12247	0.476	0.183	4.81e-60	T cell
AC020916.1	1.59e-24	1.02893	0.539	0.191	5.82e-20	T cell			LRBA	3.34e-64	0.822834	0.42	0.139	1.22e-59	T cell
RBMS1	1.76e-24	-0.849425	0.506	0.775	6.43e-20	T cell			RPS27	8.64e-64	0.713339	0.991	0.997	3.15e-59	T cell
BMP5	1.76e-24	-0.687706	0.038	0.275	6.44e-20	T cell			PDE4D	1.01e-63	0.821148	0.481	0.164	3.68e-59	T cell
BRI3	1.99e-24	-0.739378	0.329	0.583	7.27e-20	T cell			CISH	1.23e-63	-0.485393	0.078	0.334	4.49e-59	T cell
CDKN1C	2.2e-24	-1.02195	0.23	0.505	8.02e-20	T cell			SMYD3	1.64e-63	0.743559	0.294	0.042	5.98e-59	T cell
DCN	2.73e-24	-1.42368	0.282	0.466	9.97e-20	T cell			ELMO1	1.95e-62	0.696076	0.365	0.088	7.12e-58	T cell
IL32	3.44e-24	1.00751	0.85	0.593	1.25e-19	T cell			EML4	6.56e-62	0.77983	0.668	0.375	2.39e-57	T cell
MEG8	3.5e-24	-0.999628	0.075	0.348	1.28e-19	T cell			CBLB	1.3e-61	1.12379	0.516	0.206	4.75e-57	T cell
GPC3	5.89e-24	-0.833126	0.082	0.363	2.15e-19	T cell			AC011462.1	1.82e-61	-0.413783	0.157	0.465	6.64e-57	T cell
HLA-B	7.28e-24	0.813671	0.987	0.946	2.65e-19	T cell			MGAT5	2.65e-61	1.05972	0.35	0.071	9.67e-57	T cell
HGF	7.77e-24	-0.783273	0.059	0.304	2.83e-19	T cell			TCF12	2.92e-61	0.76131	0.354	0.083	1.06e-56	T cell
LGMN	8.26e-24	-0.750014	0.151	0.431	3.01e-19	T cell			EZR	3.36e-61	0.810307	0.761	0.5	1.23e-56	T cell
ZFAND3	1.16e-23	-0.516587	0.348	0.721	4.21e-19	T cell			ARL15	7.04e-61	0.710305	0.265	0.029	2.57e-56	T cell
EXOC4	4.65e-23	-0.450628	0.314	0.676	1.7e-18	T cell			CDKAL1	7.54e-61	0.542987	0.271	0.032	2.75e-56	T cell
DOCK10	7.85e-23	-0.805034	0.514	0.765	2.86e-18	T cell			XAF1	1.09e-60	-0.632082	0.257	0.571	3.97e-56	T cell
ESYT2	8.52e-23	-0.741249	0.386	0.667	3.11e-18	T cell			RNF125	1.45e-60	0.709246	0.481	0.183	5.3e-56	T cell
PTGDS	9.4e-23	-0.991846	0.064	0.294	3.43e-18	T cell			CHST11	2.53e-60	0.744666	0.356	0.083	9.23e-56	T cell
SPARC	1.04e-22	-1.0218	0.312	0.529	3.81e-18	T cell			LEPROTL1	5.95e-60	0.677208	0.724	0.466	2.17e-55	T cell
SORBS2	1.18e-22	-0.811719	0.069	0.319	4.29e-18	T cell			FAF1	7.21e-60	0.644177	0.324	0.066	2.63e-55	T cell
F3	1.44e-22	-0.698762	0.049	0.279	5.25e-18	T cell			ACTG1	3.08e-59	-0.795602	0.896	0.975	1.12e-54	T cell
LEF1	1.48e-22	-0.841191	0.259	0.583	5.4e-18	T cell			DES	4.63e-59	-0.537535	0.274	0.605	1.69e-54	T cell
ITFG1	1.94e-22	-0.617482	0.236	0.578	7.08e-18	T cell			ZBTB20	7.7e-59	1.0975	0.481	0.225	2.81e-54	T cell
ELMO1	2.42e-22	-0.647894	0.365	0.721	8.82e-18	T cell			ZSWIM6	1.11e-58	0.57679	0.283	0.042	4.04e-54	T cell
HSD17B2	3.29e-22	-0.689413	0.049	0.265	1.2e-17	T cell			AC010618.1	1.26e-58	-0.377738	0.056	0.294	4.6e-54	T cell
DENND4A	3.36e-22	-0.818008	0.494	0.814	1.23e-17	T cell			STAG1	1.54e-58	0.765779	0.376	0.111	5.62e-54	T cell
FOXN3	3.4e-22	-0.645739	0.489	0.833	1.24e-17	T cell			JMJD1C	4.76e-58	0.837477	0.655	0.356	1.74e-53	T cell
FCER1G	5.66e-22	-0.563727	0.173	0.49	2.06e-17	T cell			PITPNC1	9.27e-58	0.839711	0.484	0.218	3.38e-53	T cell
ZSWIM6	1.02e-21	-0.724863	0.283	0.608	3.72e-17	T cell			ATXN1	9.57e-58	0.862102	0.453	0.17	3.49e-53	T cell
PRKCA	1.05e-21	-0.650332	0.338	0.686	3.85e-17	T cell			MBNL1	1.21e-57	1.29573	0.817	0.631	4.4e-53	T cell
CD14	1.25e-21	-0.669611	0.117	0.402	4.56e-17	T cell			RPS25	7.8e-57	1.0965	0.973	0.956	2.84e-52	T cell
PCSK5	1.61e-21	-0.432082	0.087	0.358	5.87e-17	T cell			FOXO1	1.11e-56	0.868656	0.459	0.166	4.06e-52	T cell
ARHGAP15	1.76e-21	-0.705163	0.546	0.873	6.43e-17	T cell			HBA2	6.21e-56	1.13471	0.468	0.16	2.27e-51	T cell
FOLR2	2.05e-21	-0.502314	0.074	0.309	7.47e-17	T cell			COP1	7.34e-56	0.528422	0.282	0.045	2.68e-51	T cell
CEBPD	2.07e-21	-0.895666	0.218	0.52	7.54e-17	T cell			CXCL8	1.5e-55	1.47733	0.392	0.108	5.46e-51	T cell
FCGRT	2.3e-21	-0.555129	0.231	0.549	8.4e-17	T cell			COL1A1	2.63e-55	-0.509342	0.187	0.492	9.58e-51	T cell
SIK3	2.46e-21	-0.460152	0.497	0.838	8.98e-17	T cell			RESF1	7.24e-55	-0.526143	0.28	0.601	2.64e-50	T cell
CDC14A	4.18e-21	-0.907602	0.456	0.667	1.53e-16	T cell			VPS37B	7.94e-55	0.513718	0.363	0.095	2.9e-50	T cell
GPCPD1	5.01e-21	-0.713163	0.388	0.623	1.83e-16	T cell			SERPINE2	1.44e-54	0.665435	0.349	0.082	5.25e-50	T cell
TAF4B	5.29e-21	-0.79762	0.131	0.397	1.93e-16	T cell			BCAS3	1.58e-53	0.574994	0.257	0.037	5.76e-49	T cell
CYR61	9.52e-21	-1.08419	0.092	0.343	3.47e-16	T cell			VTI1A	4.18e-53	0.503515	0.299	0.059	1.52e-48	T cell
VPS13B	9.68e-21	-0.376826	0.323	0.662	3.53e-16	T cell			PLCL2	7.43e-53	0.766676	0.335	0.078	2.71e-48	T cell
FAM117B	1.28e-20	-0.609672	0.131	0.412	4.69e-16	T cell			FOXN3	7.53e-53	0.861662	0.489	0.219	2.75e-48	T cell
MTSS1	1.32e-20	-0.495791	0.092	0.289	4.83e-16	T cell			CCNH	8.28e-53	0.698156	0.494	0.211	3.02e-48	T cell
IGF2BP3	1.5e-20	-0.436609	0.102	0.377	5.48e-16	T cell			REL	1.06e-52	0.682961	0.611	0.326	3.86e-48	T cell
RAD51B	1.68e-20	-0.287413	0.236	0.544	6.12e-16	T cell			RPS29	1.28e-52	0.63421	0.988	0.991	4.68e-48	T cell
QKI	1.76e-20	-0.650596	0.336	0.632	6.43e-16	T cell			CD44	2.39e-52	0.731525	0.869	0.685	8.74e-48	T cell
SSH2	1.85e-20	-0.698701	0.443	0.779	6.74e-16	T cell			FTH1	4.2e-52	1.17189	0.972	0.979	1.53e-47	T cell
FAAH2	2.09e-20	-0.668081	0.061	0.294	7.63e-16	T cell			CCSER2	5.93e-52	0.594382	0.529	0.253	2.16e-47	T cell
MIF	2.22e-20	0.906726	0.502	0.196	8.09e-16	T cell			RFX3	7.88e-52	0.482205	0.251	0.035	2.87e-47	T cell
SPIDR	2.29e-20	-0.628188	0.276	0.613	8.35e-16	T cell			SPIDR	8.58e-52	0.591634	0.276	0.052	3.13e-47	T cell
MCTP1	3.78e-20	-0.473831	0.049	0.26	1.38e-15	T cell			KDM6A	9.39e-52	0.545173	0.33	0.086	3.43e-47	T cell
CAMKMT	4.67e-20	-0.478459	0.187	0.5	1.7e-15	T cell			IER2	1.01e-51	-0.754484	0.776	0.909	3.69e-47	T cell
CST7	8.64e-20	0.818344	0.428	0.123	3.15e-15	T cell			MED13L	1.08e-51	0.768775	0.456	0.182	3.93e-47	T cell
MLLT3	1e-19	-0.777788	0.378	0.598	3.65e-15	T cell			MGP	1.1e-51	-0.423974	0.369	0.685	4.03e-47	T cell
SMAD7	1.2e-19	0.584781	0.324	0.054	4.38e-15	T cell			RPS17	1.21e-51	1.82408	0.471	0.258	4.42e-47	T cell
PIK3R5	1.69e-19	-0.609015	0.253	0.534	6.16e-15	T cell			CAMK4	1.41e-51	0.811532	0.469	0.2	5.15e-47	T cell
SLC9A9	1.83e-19	-0.72246	0.233	0.505	6.68e-15	T cell			DOCK10	2.33e-51	0.752275	0.514	0.257	8.49e-47	T cell
IGFBP7	2.25e-19	0.638655	0.337	0.059	8.21e-15	T cell			CD96	4.19e-51	0.656934	0.63	0.373	1.53e-46	T cell
FOXO3	2.38e-19	-0.751422	0.233	0.529	8.7e-15	T cell			NAMPT	5.23e-51	0.603772	0.438	0.155	1.91e-46	T cell
FBXL17	2.42e-19	-0.36333	0.26	0.574	8.82e-15	T cell			NDUFV2	7.21e-51	0.414424	0.288	0.056	2.63e-46	T cell
WWOX	2.96e-19	-0.610914	0.24	0.564	1.08e-14	T cell			SAMSN1	7.73e-51	0.801462	0.509	0.235	2.82e-46	T cell
IFITM1	3.54e-19	0.508154	0.322	0.054	1.29e-14	T cell			CDC14A	7.75e-51	0.759369	0.456	0.184	2.83e-46	T cell
SSBP2	5.07e-19	-0.643143	0.244	0.549	1.85e-14	T cell			RPL36A	1.42e-50	1.57766	0.653	0.491	5.2e-46	T cell
LUM	6.17e-19	-0.817	0.251	0.368	2.25e-14	T cell			BRAF	1.92e-50	0.639502	0.386	0.132	7.01e-46	T cell
VPS8	6.18e-19	-0.481217	0.157	0.446	2.25e-14	T cell			PPP1R16B	2.06e-50	0.519929	0.278	0.053	7.51e-46	T cell
RPL37A	8.22e-19	-0.587579	0.972	0.995	3e-14	T cell			FAM172A	6.35e-50	0.605232	0.348	0.105	2.32e-45	T cell
C1QC	1.09e-18	-0.512516	0.133	0.402	3.97e-14	T cell			IL6ST	1.22e-49	0.693513	0.475	0.196	4.45e-45	T cell
ENPP1	1.64e-18	-0.601229	0.051	0.26	5.98e-14	T cell			STAT4	2.07e-49	0.817635	0.533	0.281	7.57e-45	T cell
CDKAL1	1.74e-18	-0.508448	0.271	0.593	6.35e-14	T cell			SARAF	3.39e-49	0.674882	0.877	0.714	1.24e-44	T cell
IMMP2L	2.54e-18	-0.482794	0.249	0.564	9.27e-14	T cell			HERC1	3.89e-49	0.917616	0.473	0.193	1.42e-44	T cell
CARMIL1	2.68e-18	-0.604683	0.103	0.353	9.79e-14	T cell			RPL27A	1.35e-48	0.879728	0.981	0.978	4.91e-44	T cell
MS4A7	3e-18	-0.446023	0.066	0.27	1.1e-13	T cell			GIMAP1	1.69e-48	-0.431896	0.157	0.419	6.18e-44	T cell
PLPP3	3.03e-18	-0.853425	0.11	0.343	1.11e-13	T cell			SSH2	1.71e-48	0.822736	0.443	0.175	6.23e-44	T cell
AP001011.1	3.19e-18	-0.427285	0.11	0.368	1.16e-13	T cell			IFITM3	2.52e-48	-0.75915	0.38	0.677	9.19e-44	T cell
DISC1	5.29e-18	-0.465422	0.096	0.328	1.93e-13	T cell			SNX9	2.83e-48	0.608192	0.327	0.086	1.03e-43	T cell
MARCKS	5.41e-18	-0.647551	0.18	0.402	1.97e-13	T cell			SFMBT2	4.29e-48	0.560423	0.316	0.082	1.57e-43	T cell
ARL15	5.46e-18	-0.347663	0.265	0.569	1.99e-13	T cell			PAN3	4.82e-48	0.604193	0.336	0.105	1.76e-43	T cell
RASA3	6.3e-18	-0.534876	0.26	0.529	2.3e-13	T cell			RASA1	6.34e-48	0.6402	0.293	0.061	2.31e-43	T cell
RPL17	6.74e-18	2.59204	0.487	0.382	2.46e-13	T cell			FBXL17	8.36e-48	0.61551	0.26	0.052	3.05e-43	T cell
TEX14	8.26e-18	-0.451387	0.127	0.392	3.01e-13	T cell			MT-CO1	2.49e-47	0.83246	0.999	0.994	9.1e-43	T cell
MAN1A1	8.79e-18	-0.685525	0.202	0.466	3.21e-13	T cell			SKAP1	2.59e-47	1.0226	0.573	0.402	9.45e-43	T cell
CCND3	1e-17	-0.600051	0.489	0.672	3.66e-13	T cell			FNBP1	2.72e-47	0.66105	0.713	0.509	9.93e-43	T cell
ITPR2	1e-17	-0.596434	0.326	0.632	3.67e-13	T cell			MAP3K2	5.9e-46	0.51715	0.436	0.177	2.15e-41	T cell
FCHSD2	1.08e-17	-0.664442	0.26	0.534	3.93e-13	T cell			AKAP13	2.23e-45	0.678168	0.78	0.579	8.14e-41	T cell
MED13L	1.08e-17	-0.648671	0.456	0.76	3.95e-13	T cell			AUTS2	2.67e-45	0.60061	0.33	0.097	9.73e-41	T cell
SMYD3	1.13e-17	-0.566314	0.294	0.613	4.13e-13	T cell			FCHSD2	3.26e-45	0.472409	0.26	0.054	1.19e-40	T cell
ANKRD44	1.25e-17	-0.41474	0.543	0.848	4.54e-13	T cell			USP36	3.75e-45	0.453282	0.38	0.131	1.37e-40	T cell
MAGI3	1.52e-17	-0.485489	0.097	0.338	5.54e-13	T cell			EXOC4	5.71e-45	0.627285	0.314	0.098	2.08e-40	T cell
CD163	1.81e-17	-0.424769	0.059	0.265	6.61e-13	T cell			GPCPD1	7.26e-45	0.522166	0.388	0.139	2.65e-40	T cell
CLEC2B	1.93e-17	0.720412	0.553	0.255	7.04e-13	T cell			ATP1B3	7.38e-45	0.648165	0.505	0.243	2.69e-40	T cell
ARHGAP32	2.52e-17	-0.379901	0.074	0.294	9.18e-13	T cell			NCOA1	8.26e-45	0.638158	0.343	0.111	3.01e-40	T cell
BTBD11	2.52e-17	-0.465009	0.114	0.368	9.19e-13	T cell			FBXO11	1.03e-44	0.581631	0.361	0.123	3.77e-40	T cell
PPM1L	2.56e-17	-0.4565	0.066	0.275	9.34e-13	T cell			CLASP1	1.42e-44	0.440503	0.25	0.05	5.19e-40	T cell
SLIT2	3.7e-17	-0.671046	0.088	0.324	1.35e-12	T cell			AC026470.1	1.76e-44	-0.313992	0.072	0.286	6.43e-40	T cell
NCOA1	4.04e-17	-0.582887	0.343	0.657	1.47e-12	T cell			RARRES3	1.98e-44	-0.472965	0.328	0.616	7.22e-40	T cell
LRRN3	4.84e-17	-0.350729	0.07	0.284	1.76e-12	T cell			PRKCH	2.24e-44	0.774616	0.512	0.271	8.16e-40	T cell
GZMK	5.93e-17	0.769329	0.39	0.108	2.16e-12	T cell			NR4A1	2.55e-44	-0.61609	0.399	0.645	9.32e-40	T cell
STAG1	6.39e-17	-0.534629	0.376	0.691	2.33e-12	T cell			FNDC3B	3.28e-44	1.06842	0.369	0.123	1.2e-39	T cell
PLCL1	6.41e-17	-0.508759	0.197	0.485	2.34e-12	T cell			KLF12	3.45e-44	0.635046	0.362	0.134	1.26e-39	T cell
NRP1	6.8e-17	-0.445501	0.069	0.275	2.48e-12	T cell			FOXP1	4.07e-44	0.862111	0.667	0.475	1.48e-39	T cell
RAB7A	8.09e-17	-0.492219	0.35	0.574	2.95e-12	T cell			RUNX1	4.19e-44	0.655165	0.385	0.146	1.53e-39	T cell
HLA-DPB1	1e-16	0.520824	0.421	0.132	3.65e-12	T cell			MTATP6P1	4.85e-44	-0.135115	0.241	0.469	1.77e-39	T cell
CMSS1	1e-16	-0.544705	0.153	0.402	3.65e-12	T cell			PTPRJ	6.24e-44	0.473823	0.276	0.064	2.28e-39	T cell
RIPOR2	1.06e-16	-0.670823	0.512	0.745	3.87e-12	T cell			RALGAPA1	8.1e-44	0.525121	0.373	0.135	2.96e-39	T cell
SDCCAG8	1.11e-16	-0.43435	0.153	0.417	4.05e-12	T cell			MYL12A	9.26e-44	-0.54224	0.809	0.927	3.38e-39	T cell
FOXP1	1.15e-16	-0.742712	0.667	0.824	4.18e-12	T cell			KAT6A	9.66e-44	0.502724	0.499	0.243	3.52e-39	T cell
FLT1	1.15e-16	-0.307422	0.333	0.642	4.19e-12	T cell			NFKB1	1.03e-43	0.708698	0.494	0.241	3.74e-39	T cell
RBPJ	1.2e-16	-0.927135	0.431	0.672	4.39e-12	T cell			ESYT2	1.09e-43	0.540982	0.386	0.147	3.97e-39	T cell
SH3BGRL3	1.84e-16	0.773221	0.895	0.784	6.72e-12	T cell			FAM177A1	1.62e-43	0.561363	0.506	0.257	5.91e-39	T cell
LCP1	2.1e-16	0.660461	0.7	0.422	7.65e-12	T cell			ADK	1.63e-43	0.512492	0.263	0.057	5.94e-39	T cell
MIR181A1HG	2.25e-16	-0.392713	0.081	0.304	8.21e-12	T cell			ZEB1	1.89e-43	0.669013	0.423	0.183	6.9e-39	T cell
PEAK1	2.47e-16	-0.565599	0.158	0.392	9.01e-12	T cell			KDM4C	2.45e-43	0.511451	0.312	0.096	8.93e-39	T cell
ARIH1	2.59e-16	-0.639103	0.519	0.784	9.46e-12	T cell			TBC1D5	2.84e-43	0.656235	0.326	0.108	1.04e-38	T cell
AES	3.38e-16	-0.471734	0.405	0.706	1.23e-11	T cell			RPL22	3.55e-43	0.9554	0.881	0.799	1.3e-38	T cell
TMEM131L	3.48e-16	-0.52695	0.245	0.529	1.27e-11	T cell			JARID2	3.59e-43	0.510798	0.358	0.117	1.31e-38	T cell
MT1E	4.24e-16	2.50645	0.439	0.172	1.55e-11	T cell			PSME4	3.66e-43	0.448965	0.322	0.094	1.33e-38	T cell
RCC1	4.83e-16	-0.387814	0.121	0.363	1.76e-11	T cell			DNAJB1	4.78e-43	-0.753847	0.668	0.884	1.74e-38	T cell
MEF2A	5.03e-16	-0.504935	0.266	0.549	1.83e-11	T cell			GNG5	8.18e-43	0.372189	0.285	0.071	2.98e-38	T cell
KLF12	6.12e-16	-0.56256	0.362	0.662	2.23e-11	T cell			SMCHD1	9.88e-43	0.654182	0.713	0.502	3.6e-38	T cell
FN1	6.52e-16	-1.33884	0.743	0.941	2.38e-11	T cell			CLIC1	1.03e-42	-0.568526	0.611	0.762	3.74e-38	T cell
CNOT6L	7.76e-16	-0.647608	0.671	0.755	2.83e-11	T cell			ANKRD44	1.34e-42	0.864261	0.543	0.367	4.88e-38	T cell
SLC38A2	1.01e-15	-0.677143	0.585	0.735	3.68e-11	T cell			ARHGAP26	2.32e-42	0.625031	0.362	0.138	8.45e-38	T cell
MCL1	1.07e-15	0.739621	0.794	0.588	3.89e-11	T cell			MYL9	3.43e-42	-0.559499	0.271	0.545	1.25e-37	T cell
ZBTB20	1.1e-15	-0.440647	0.481	0.779	4e-11	T cell			DIAPH2	3.48e-42	0.504736	0.286	0.076	1.27e-37	T cell
UBC	1.23e-15	1.18347	0.941	0.882	4.49e-11	T cell			CASK	4.37e-42	0.578499	0.366	0.141	1.59e-37	T cell
DIP2B	1.28e-15	-0.46304	0.193	0.466	4.67e-11	T cell			GIMAP4	9.89e-42	-0.498869	0.292	0.544	3.61e-37	T cell
GPHN	1.36e-15	-0.447214	0.133	0.382	4.97e-11	T cell			PTPRC	1.17e-41	0.594382	0.952	0.884	4.27e-37	T cell
PACS1	1.45e-15	-0.610634	0.388	0.667	5.28e-11	T cell			INTS6	2.23e-41	-0.634015	0.481	0.705	8.12e-37	T cell
DDX24	1.54e-15	0.620213	0.729	0.475	5.62e-11	T cell			RPS28	4.73e-41	0.661398	0.984	0.983	1.72e-36	T cell
RBM47	1.93e-15	-0.542413	0.098	0.309	7.03e-11	T cell			GIMAP7	5.18e-41	-0.441017	0.333	0.615	1.89e-36	T cell
COL15A1	2.8e-15	-0.462985	0.067	0.265	1.02e-10	T cell			NR4A3	5.5e-41	0.495775	0.329	0.102	2e-36	T cell
FAM13A	3.18e-15	-0.609363	0.15	0.377	1.16e-10	T cell			NCOA2	1.65e-40	0.493308	0.323	0.104	6e-36	T cell
BTG1	4.45e-15	0.813254	0.958	0.853	1.62e-10	T cell			TNIK	1.79e-40	0.558361	0.376	0.147	6.53e-36	T cell
CXCR4	4.62e-15	0.588628	0.886	0.676	1.69e-10	T cell			ZBTB1	2.91e-40	0.478783	0.386	0.152	1.06e-35	T cell
MT-ATP8	4.66e-15	-0.26278	0.438	0.721	1.7e-10	T cell			CUX1	4.82e-40	0.726269	0.347	0.12	1.76e-35	T cell
SEPT7	7.48e-15	-0.433008	0.462	0.75	2.73e-10	T cell			ATP11B	8.93e-40	0.441407	0.342	0.119	3.26e-35	T cell
LGALS1	7.56e-15	0.993277	0.584	0.324	2.76e-10	T cell			CYTH1	1.46e-39	0.50055	0.502	0.263	5.34e-35	T cell
LDLRAD4	9.05e-15	-0.546076	0.304	0.588	3.3e-10	T cell			MT-CO2	2.42e-39	0.851483	0.999	0.994	8.84e-35	T cell
PMP22	1.05e-14	-0.465379	0.094	0.284	3.84e-10	T cell			PPP6R3	3.59e-39	0.468595	0.353	0.133	1.31e-34	T cell
CCDC91	1.06e-14	-0.419486	0.335	0.627	3.86e-10	T cell			CRIP1	4.24e-39	0.758389	0.559	0.328	1.55e-34	T cell
RERE	1.09e-14	-0.513226	0.327	0.613	3.97e-10	T cell			BACH2	4.37e-39	0.862679	0.296	0.09	1.59e-34	T cell
ZEB1	1.13e-14	-0.634663	0.423	0.681	4.11e-10	T cell			IFI44L	4.44e-39	-0.515692	0.198	0.446	1.62e-34	T cell
PITPNC1	1.16e-14	-0.607859	0.484	0.745	4.24e-10	T cell			PACS1	5.9e-39	0.589229	0.388	0.171	2.15e-34	T cell
IDS	1.37e-14	0.511861	0.498	0.221	4.99e-10	T cell			RAC2	8.13e-39	-0.498427	0.559	0.736	2.97e-34	T cell
TBC1D5	1.46e-14	-0.280345	0.326	0.603	5.34e-10	T cell			SIPA1L1	8.21e-39	0.520031	0.304	0.1	2.99e-34	T cell
MINOS1	1.47e-14	-0.340669	0.114	0.343	5.35e-10	T cell			BIRC6	2.54e-38	0.593565	0.465	0.258	9.28e-34	T cell
S100A9	1.56e-14	-0.47504	0.144	0.377	5.68e-10	T cell			OSBPL8	2.96e-38	0.677071	0.52	0.296	1.08e-33	T cell
ITM2B	1.71e-14	-0.594134	0.897	0.931	6.24e-10	T cell			AKT3	3.44e-38	0.601715	0.299	0.097	1.25e-33	T cell
MAPRE2	2.31e-14	-0.594223	0.37	0.632	8.43e-10	T cell			SYAP1	3.64e-38	0.508668	0.428	0.193	1.33e-33	T cell
GZMA	2.32e-14	0.864006	0.539	0.304	8.47e-10	T cell			SEPT7	3.97e-38	-0.456709	0.462	0.719	1.45e-33	T cell
BCAS3	2.63e-14	-0.322606	0.257	0.525	9.6e-10	T cell			PCED1B-AS1	8.46e-38	-0.060863	0.453	0.676	3.09e-33	T cell
B2M	2.95e-14	0.468973	1	1	1.08e-09	T cell			ASAP1	1.24e-37	0.618261	0.359	0.146	4.54e-33	T cell
COL1A1	3.24e-14	-1.09847	0.187	0.417	1.18e-09	T cell			INPP4B	1.62e-37	0.845985	0.416	0.238	5.9e-33	T cell
AC008014.1	3.86e-14	-0.482004	0.078	0.27	1.41e-09	T cell			CRYBG1	1.68e-37	0.489802	0.452	0.211	6.14e-33	T cell
BASP1	3.93e-14	-0.631019	0.13	0.338	1.43e-09	T cell			ELOVL5	1.92e-37	0.438688	0.364	0.142	7.02e-33	T cell
IL2RG	4.37e-14	0.538732	0.561	0.314	1.59e-09	T cell			DYRK1A	2.06e-37	0.49563	0.366	0.15	7.52e-33	T cell
EPB41	4.99e-14	-0.547029	0.441	0.672	1.82e-09	T cell			SPARCL1	2.55e-37	-0.570276	0.26	0.52	9.3e-33	T cell
PLAC8	5.08e-14	-0.480472	0.301	0.578	1.85e-09	T cell			RPL7	4.27e-37	1.03928	0.833	0.812	1.56e-32	T cell
EVI5	5.33e-14	-0.505367	0.112	0.328	1.95e-09	T cell			RPL39	5.03e-37	0.5908	0.984	0.992	1.84e-32	T cell
FCGR3A	5.88e-14	-0.378812	0.065	0.25	2.15e-09	T cell			PELI1	1.77e-36	0.465515	0.272	0.075	6.45e-32	T cell
FBLN1	6.78e-14	-0.664419	0.24	0.436	2.47e-09	T cell			ERC1	2.29e-36	0.441262	0.274	0.079	8.36e-32	T cell
EXT1	7.39e-14	-0.626124	0.213	0.466	2.69e-09	T cell			STK17B	2.91e-36	0.572553	0.778	0.604	1.06e-31	T cell
SCFD2	7.58e-14	-0.431688	0.151	0.392	2.77e-09	T cell			MIF	3.63e-36	0.688356	0.502	0.308	1.32e-31	T cell
S100A4	8.41e-14	0.980619	0.803	0.632	3.07e-09	T cell			PPP1CA	4.48e-36	-0.403858	0.304	0.512	1.64e-31	T cell
SUMF1	9.14e-14	-0.464082	0.161	0.397	3.34e-09	T cell			RPS23	8.73e-36	0.67214	0.981	0.999	3.18e-31	T cell
RABGAP1L	9.76e-14	-0.235331	0.476	0.745	3.56e-09	T cell			FTX	9.84e-36	0.71724	0.413	0.205	3.59e-31	T cell
STK3	9.84e-14	-0.392142	0.119	0.343	3.59e-09	T cell			RAB8B	1.32e-35	0.487152	0.423	0.201	4.83e-31	T cell
HLA-DRA	1.12e-13	0.56756	0.544	0.265	4.09e-09	T cell			ITPR2	1.45e-35	0.490424	0.326	0.12	5.28e-31	T cell
AGTPBP1	1.2e-13	-0.461731	0.197	0.441	4.39e-09	T cell			RPL26	1.94e-35	0.754643	0.975	0.983	7.07e-31	T cell
FAF1	1.71e-13	-0.34476	0.324	0.598	6.25e-09	T cell			CSNK1A1	1.99e-35	0.448304	0.481	0.256	7.24e-31	T cell
FKBP5	1.74e-13	-0.498775	0.451	0.554	6.34e-09	T cell			ATP2B1	1.99e-35	0.591343	0.499	0.266	7.28e-31	T cell
NEAT1	1.93e-13	0.861919	0.922	0.775	7.05e-09	T cell			USP15	2.08e-35	0.519229	0.562	0.378	7.6e-31	T cell
PDZRN3	1.94e-13	-0.469312	0.068	0.255	7.07e-09	T cell			SEPT1	4.35e-35	-0.330923	0.139	0.346	1.59e-30	T cell
AF165147.1	2.03e-13	-0.659577	0.114	0.328	7.39e-09	T cell			SLC38A1	5.85e-35	0.541853	0.572	0.363	2.13e-30	T cell
ACYP2	2.2e-13	-0.417889	0.18	0.422	8.01e-09	T cell			RPL9P9	6.43e-35	-0.294242	0.141	0.36	2.35e-30	T cell
RNASEK	2.23e-13	0.48656	0.281	0.074	8.12e-09	T cell			ZC3HAV1	7.33e-35	0.64777	0.638	0.447	2.67e-30	T cell
LAMA2	2.25e-13	-0.923789	0.129	0.338	8.19e-09	T cell			YPEL5	7.71e-35	0.570562	0.723	0.514	2.81e-30	T cell
DLEU2	2.33e-13	-0.459134	0.229	0.49	8.49e-09	T cell			AFF1	8.17e-35	0.71611	0.304	0.098	2.98e-30	T cell
TBL1X	2.35e-13	-0.45436	0.191	0.431	8.58e-09	T cell			CHD2	9.47e-35	0.554629	0.538	0.334	3.46e-30	T cell
VIM	2.4e-13	1.07814	0.905	0.779	8.74e-09	T cell			THEMIS	1.03e-34	0.855753	0.383	0.225	3.76e-30	T cell
HERC1	2.43e-13	-0.434236	0.473	0.75	8.86e-09	T cell			PDCD4	1.06e-34	0.563752	0.645	0.465	3.87e-30	T cell
AOC1	2.7e-13	-1.21369	0.336	0.515	9.84e-09	T cell			CXCR4	1.1e-34	0.604945	0.886	0.795	4e-30	T cell
HLA-DPA1	3.12e-13	0.441377	0.38	0.132	1.14e-08	T cell			MLLT3	1.4e-34	0.528258	0.378	0.175	5.09e-30	T cell
RPL29	3.33e-13	-0.564555	0.959	0.98	1.22e-08	T cell			USP9X	1.71e-34	0.400806	0.363	0.154	6.25e-30	T cell
MKLN1	3.57e-13	-0.377801	0.319	0.593	1.3e-08	T cell			CREBBP	1.86e-34	0.372415	0.35	0.137	6.77e-30	T cell
MAPK8	3.65e-13	-0.519812	0.227	0.475	1.33e-08	T cell			CAMK1D	2.45e-34	0.423498	0.271	0.083	8.93e-30	T cell
SERPINF1	3.67e-13	-0.414958	0.147	0.289	1.34e-08	T cell			EIF4A1	2.83e-34	0.632839	0.473	0.311	1.03e-29	T cell
TUBA4A	4.23e-13	0.615126	0.474	0.221	1.54e-08	T cell			RPL37A	3.42e-34	0.570554	0.972	0.976	1.25e-29	T cell
AHNAK	4.49e-13	0.633835	0.668	0.412	1.64e-08	T cell			PIK3R5	3.94e-34	0.370584	0.253	0.072	1.44e-29	T cell
ARHGAP24	4.69e-13	-0.77699	0.121	0.328	1.71e-08	T cell			LDLRAD4	4.02e-34	0.509642	0.304	0.109	1.47e-29	T cell
SLC40A1	4.85e-13	-0.36402	0.088	0.27	1.77e-08	T cell			ACAP1	1.65e-33	-0.39029	0.438	0.668	6.01e-29	T cell
MT2A	5.01e-13	2.77566	0.708	0.539	1.83e-08	T cell			DENND2D	2.32e-33	-0.321818	0.141	0.341	8.47e-29	T cell
WDFY3	5.27e-13	-0.379423	0.091	0.289	1.92e-08	T cell			MBD5	2.94e-33	0.534632	0.323	0.13	1.07e-28	T cell
C19orf70	5.97e-13	-0.262732	0.091	0.289	2.18e-08	T cell			EPS15	3.63e-33	0.431758	0.376	0.172	1.32e-28	T cell
DUSP2	6.05e-13	0.852841	0.684	0.475	2.21e-08	T cell			ZCCHC7	3.85e-33	0.566148	0.344	0.148	1.4e-28	T cell
SCML4	6.13e-13	-0.547595	0.329	0.529	2.24e-08	T cell			FBXW7	4.4e-33	0.461458	0.358	0.159	1.6e-28	T cell
COP1	6.27e-13	-0.383718	0.282	0.549	2.29e-08	T cell			MT1E	4.4e-33	2.19168	0.439	0.256	1.61e-28	T cell
TAC3	6.31e-13	-0.883665	0.133	0.328	2.3e-08	T cell			FOSL2	6.94e-33	0.415673	0.434	0.203	2.53e-28	T cell
CYTOR	6.78e-13	0.483468	0.348	0.113	2.47e-08	T cell			PCNX1	8.02e-33	0.48581	0.388	0.196	2.93e-28	T cell
CDKN1A	7.38e-13	0.428791	0.315	0.088	2.69e-08	T cell			SRPK2	8.23e-33	0.556093	0.387	0.207	3e-28	T cell
MEF2C	7.71e-13	-0.350967	0.078	0.26	2.81e-08	T cell			USP25	8.45e-33	0.430293	0.282	0.103	3.08e-28	T cell
EXOC6B	7.76e-13	-0.335548	0.203	0.446	2.83e-08	T cell			ATP9B	9.63e-33	0.34997	0.254	0.075	3.51e-28	T cell
DES	7.87e-13	0.253682	0.274	0.078	2.87e-08	T cell			CORO1A	1.52e-32	-0.475616	0.579	0.772	5.56e-28	T cell
AC027644.4	9.57e-13	-0.269531	0.074	0.255	3.49e-08	T cell			BABAM2	4.12e-32	0.413417	0.261	0.086	1.5e-27	T cell
FAM96B	1.11e-12	-0.301005	0.116	0.328	4.05e-08	T cell			RPS24	5.41e-32	0.616497	0.985	0.997	1.97e-27	T cell
CD247	1.31e-12	-0.475163	0.561	0.652	4.78e-08	T cell			RPS10	5.84e-32	0.77992	0.873	0.854	2.13e-27	T cell
CALM1	1.34e-12	0.583309	0.946	0.858	4.89e-08	T cell			CMIP	6.34e-32	0.433916	0.292	0.101	2.31e-27	T cell
SCAPER	1.42e-12	-0.384395	0.26	0.52	5.16e-08	T cell			MAPRE2	6.36e-32	0.491027	0.37	0.167	2.32e-27	T cell
MT1G	1.43e-12	2.23334	0.266	0.064	5.21e-08	T cell			RPL37	7.43e-32	0.573468	0.982	0.991	2.71e-27	T cell
NAMPT	1.43e-12	-0.601688	0.438	0.652	5.21e-08	T cell			TRAC	1.06e-31	-0.476846	0.648	0.812	3.85e-27	T cell
APOBEC3G	1.52e-12	0.387323	0.279	0.069	5.56e-08	T cell			HSP90AA1	1.24e-31	-0.762286	0.941	0.987	4.53e-27	T cell
MBTD1	1.6e-12	-0.294421	0.084	0.275	5.84e-08	T cell			FRYL	1.31e-31	0.428161	0.369	0.172	4.77e-27	T cell
MBD5	1.7e-12	-0.478307	0.323	0.588	6.21e-08	T cell			PABPC1	1.53e-31	0.639255	0.912	0.839	5.59e-27	T cell
CD2	1.8e-12	0.540283	0.706	0.471	6.56e-08	T cell			RERE	1.71e-31	0.485751	0.327	0.141	6.25e-27	T cell
MAP2K5	2.54e-12	-0.277868	0.134	0.348	9.25e-08	T cell			HIF1A	1.78e-31	0.415782	0.404	0.194	6.49e-27	T cell
BMP2K	2.62e-12	-0.38626	0.112	0.284	9.57e-08	T cell			ICOS	2.2e-31	0.499422	0.34	0.141	8.01e-27	T cell
ELP4	2.95e-12	-0.39423	0.148	0.368	1.08e-07	T cell			MAP3K8	2.24e-31	0.404113	0.324	0.131	8.19e-27	T cell
P2RY8	3.11e-12	-0.522402	0.227	0.417	1.13e-07	T cell			CEP85L	2.28e-31	0.452277	0.363	0.171	8.32e-27	T cell
GZMH	3.31e-12	0.475523	0.26	0.059	1.21e-07	T cell			DLG1	2.46e-31	0.419817	0.309	0.124	8.97e-27	T cell
WDFY2	3.37e-12	-0.431155	0.202	0.422	1.23e-07	T cell			CARD11	2.53e-31	0.403315	0.274	0.103	9.24e-27	T cell
GMDS-DT	3.59e-12	-0.334863	0.158	0.382	1.31e-07	T cell			APOE	2.64e-31	0.561682	0.368	0.152	9.63e-27	T cell
RETREG1	4.3e-12	-0.432588	0.159	0.348	1.57e-07	T cell			SMAP2	2.71e-31	0.495988	0.638	0.455	9.88e-27	T cell
MGAT5	4.64e-12	-0.0729956	0.35	0.608	1.69e-07	T cell			UBR5	3.38e-31	0.397102	0.317	0.124	1.23e-26	T cell
BLVRB	4.67e-12	-0.417956	0.127	0.279	1.7e-07	T cell			NSMCE2	3.99e-31	0.433595	0.25	0.082	1.46e-26	T cell
NFKB1	4.75e-12	-0.595796	0.494	0.721	1.73e-07	T cell			ARID5B	6.81e-31	0.500988	0.536	0.321	2.49e-26	T cell
SRGN	4.91e-12	0.587723	0.939	0.858	1.79e-07	T cell			TBC1D22A	6.98e-31	0.383114	0.271	0.1	2.54e-26	T cell
CELF2	4.98e-12	-0.546064	0.612	0.779	1.82e-07	T cell			KMT2C	7.06e-31	0.538213	0.498	0.3	2.57e-26	T cell
CFD	5.36e-12	-0.520513	0.249	0.387	1.96e-07	T cell			RASA2	7.83e-31	0.529471	0.448	0.266	2.86e-26	T cell
ZFPM2	5.53e-12	-0.580695	0.091	0.27	2.02e-07	T cell			ARID4B	8.35e-31	0.493578	0.65	0.461	3.05e-26	T cell
APBA2	5.86e-12	-0.423018	0.181	0.377	2.14e-07	T cell			ETV6	8.78e-31	0.381916	0.252	0.08	3.2e-26	T cell
GNAQ	5.88e-12	-0.481596	0.303	0.549	2.15e-07	T cell			PPP1CB	9e-31	0.450049	0.573	0.37	3.28e-26	T cell
PLP2	6.15e-12	0.425935	0.41	0.176	2.24e-07	T cell			ARID2	1.07e-30	0.378839	0.302	0.118	3.91e-26	T cell
IRF1	6.22e-12	0.730624	0.69	0.495	2.27e-07	T cell			AC013394.1	1.8e-30	0.441621	0.263	0.093	6.55e-26	T cell
LMNA	6.24e-12	0.773144	0.509	0.27	2.28e-07	T cell			CUL3	2.08e-30	0.405276	0.366	0.17	7.6e-26	T cell
BNIP3L	6.28e-12	-0.46913	0.259	0.441	2.29e-07	T cell			MKLN1	2.21e-30	0.423516	0.319	0.133	8.08e-26	T cell
RPL18A	6.4e-12	-0.541202	0.976	0.99	2.34e-07	T cell			SRGN	2.34e-30	0.517909	0.939	0.875	8.52e-26	T cell
GMDS	6.69e-12	-0.322347	0.191	0.422	2.44e-07	T cell			HBA1	2.72e-30	0.869776	0.282	0.091	9.93e-26	T cell
RPL22	6.72e-12	-0.52305	0.881	0.985	2.45e-07	T cell			RPL21	3.57e-30	0.759228	0.973	0.979	1.3e-25	T cell
BTBD9	7.83e-12	-0.421249	0.251	0.5	2.86e-07	T cell			GNAQ	3.87e-30	0.434606	0.303	0.12	1.41e-25	T cell
ITSN1	7.9e-12	-0.464898	0.11	0.299	2.88e-07	T cell			PTPN7	4.46e-30	-0.376536	0.251	0.446	1.63e-25	T cell
SNX29	8.59e-12	-0.368097	0.19	0.422	3.13e-07	T cell			PPP3CA	5.11e-30	0.515387	0.375	0.186	1.86e-25	T cell
IGF1R	9.23e-12	-0.397988	0.179	0.407	3.37e-07	T cell			NFAT5	5.37e-30	0.533913	0.369	0.179	1.96e-25	T cell
ZNF609	1.01e-11	-0.451054	0.284	0.529	3.69e-07	T cell			SIT1	5.99e-30	-0.302635	0.12	0.297	2.19e-25	T cell
HTRA1	1.03e-11	-0.458244	0.131	0.26	3.74e-07	T cell			RPL38	6.79e-30	0.563886	0.96	0.944	2.48e-25	T cell
ST6GAL1	1.04e-11	-0.362474	0.216	0.456	3.79e-07	T cell			PDE7A	6.89e-30	0.578168	0.465	0.3	2.51e-25	T cell
MGP	1.35e-11	0.897734	0.369	0.162	4.93e-07	T cell			MT2A	8.04e-30	1.49118	0.708	0.76	2.93e-25	T cell
CD55	1.43e-11	-0.618355	0.496	0.657	5.23e-07	T cell			YWHAZ	8.11e-30	0.469884	0.843	0.744	2.96e-25	T cell
RNF13	1.51e-11	-0.296307	0.18	0.407	5.52e-07	T cell			PIP4K2A	8.79e-30	0.522402	0.507	0.334	3.21e-25	T cell
RPS26	1.53e-11	1.11939	0.799	0.701	5.56e-07	T cell			COG5	9.28e-30	0.386911	0.261	0.09	3.39e-25	T cell
RPS17	1.59e-11	1.53045	0.471	0.441	5.8e-07	T cell			EGR1	9.58e-30	-0.56188	0.345	0.537	3.49e-25	T cell
JAK2	1.74e-11	-0.469373	0.133	0.299	6.34e-07	T cell			ZNF609	1.35e-29	0.411984	0.284	0.112	4.92e-25	T cell
EPB41L2	1.77e-11	-0.298032	0.099	0.289	6.44e-07	T cell			RAB11A	1.66e-29	0.499505	0.438	0.247	6.07e-25	T cell
PTPRK	1.77e-11	-0.307174	0.106	0.299	6.47e-07	T cell			RPL31	1.79e-29	0.767627	0.846	0.838	6.52e-25	T cell
AC022217.3	1.79e-11	-0.305123	0.126	0.328	6.54e-07	T cell			GSK3B	1.9e-29	0.385871	0.295	0.12	6.92e-25	T cell
ADAMTS1	1.88e-11	-0.640987	0.125	0.309	6.85e-07	T cell			ANKRD17	2.08e-29	0.433229	0.343	0.163	7.6e-25	T cell
SBF2	1.93e-11	-0.543668	0.222	0.417	7.03e-07	T cell			FOSB	2.25e-29	-0.543673	0.857	0.903	8.22e-25	T cell
TPM2	1.94e-11	0.259632	0.296	0.098	7.08e-07	T cell			DNAJB6	2.29e-29	0.443049	0.575	0.375	8.34e-25	T cell
TAGLN	1.96e-11	0.0777248	0.342	0.142	7.15e-07	T cell			G3BP2	2.39e-29	0.502063	0.633	0.462	8.7e-25	T cell
CD74	1.99e-11	0.476571	0.696	0.446	7.24e-07	T cell			RGS1	3.26e-29	0.617132	0.468	0.244	1.19e-24	T cell
HPGD	2.53e-11	-0.684413	0.256	0.49	9.23e-07	T cell			MYLK	3.43e-29	-0.320384	0.097	0.272	1.25e-24	T cell
MAML3	2.55e-11	-0.47889	0.149	0.358	9.3e-07	T cell			IL32	3.47e-29	-0.533	0.85	0.932	1.26e-24	T cell
ANKS1A	2.6e-11	-0.316093	0.119	0.319	9.48e-07	T cell			UTRN	3.97e-29	0.585785	0.555	0.394	1.45e-24	T cell
HEXB	2.69e-11	-0.385477	0.16	0.363	9.83e-07	T cell			RLF	4.04e-29	0.352097	0.334	0.141	1.47e-24	T cell
NOSIP	2.73e-11	-0.449241	0.297	0.534	9.97e-07	T cell			EPAS1	4.08e-29	0.456708	0.251	0.078	1.49e-24	T cell
UBE2E2	2.81e-11	-0.242823	0.122	0.314	1.03e-06	T cell			CAMK2D	5.43e-29	0.424934	0.293	0.123	1.98e-24	T cell
MT1F	3.01e-11	1.08427	0.253	0.069	1.1e-06	T cell			MAP3K5	8.14e-29	0.388937	0.25	0.09	2.97e-24	T cell
BRAF	3.09e-11	-0.445866	0.386	0.637	1.13e-06	T cell			JAZF1	8.32e-29	0.495881	0.264	0.102	3.04e-24	T cell
SETBP1	3.15e-11	-0.648341	0.115	0.27	1.15e-06	T cell			ARFGEF1	9.05e-29	0.352607	0.336	0.149	3.3e-24	T cell
LINC00486	3.23e-11	-0.29261	0.177	0.397	1.18e-06	T cell			PICALM	9.13e-29	0.4976	0.34	0.153	3.33e-24	T cell
RPL36A	3.26e-11	0.943737	0.653	0.73	1.19e-06	T cell			RANBP2	1.23e-28	0.393931	0.394	0.197	4.5e-24	T cell
C11orf96	3.73e-11	0.563762	0.264	0.069	1.36e-06	T cell			RPS21	1.52e-28	0.50961	0.973	0.979	5.54e-24	T cell
DOCK4	3.96e-11	-0.374073	0.09	0.27	1.44e-06	T cell			OGT	1.54e-28	0.362527	0.396	0.192	5.61e-24	T cell
FAM172A	4.85e-11	-0.419209	0.348	0.598	1.77e-06	T cell			ITCH	1.71e-28	0.363153	0.269	0.096	6.22e-24	T cell
KDM6A	4.86e-11	-0.397952	0.33	0.578	1.77e-06	T cell			LINC00513	1.8e-28	0.37513	0.295	0.113	6.57e-24	T cell
PRKN	4.91e-11	-0.225229	0.095	0.27	1.79e-06	T cell			PUM2	2.16e-28	0.397563	0.323	0.142	7.86e-24	T cell
ACTA2	5.68e-11	-0.458089	0.265	0.127	2.07e-06	T cell			DENND4C	2.32e-28	0.383189	0.26	0.093	8.45e-24	T cell
ASAP1	6.15e-11	-0.585461	0.359	0.588	2.24e-06	T cell			GAS5	3.57e-28	-0.0319581	0.501	0.693	1.3e-23	T cell
ADAM10	6.17e-11	-0.426448	0.294	0.525	2.25e-06	T cell			C1QB	5.25e-28	-0.352119	0.29	0.516	1.92e-23	T cell
KLF4	6.45e-11	-0.439517	0.135	0.314	2.35e-06	T cell			GTF2I	6.03e-28	0.341875	0.3	0.122	2.2e-23	T cell
NSMCE2	6.59e-11	-0.333807	0.25	0.485	2.4e-06	T cell			FBXO34	6.51e-28	0.320108	0.265	0.093	2.37e-23	T cell
OSBPL8	6.72e-11	-0.570775	0.52	0.725	2.45e-06	T cell			SNHG5	7.05e-28	0.0302916	0.46	0.622	2.57e-23	T cell
DAAM1	7.4e-11	-0.403724	0.158	0.338	2.7e-06	T cell			GATAD2B	7.92e-28	0.323428	0.285	0.11	2.89e-23	T cell
ERC1	7.68e-11	-0.460117	0.274	0.505	2.8e-06	T cell			TBC1D10C	8.66e-28	-0.329381	0.23	0.425	3.16e-23	T cell
TBC1D22A	7.95e-11	-0.263962	0.271	0.505	2.9e-06	T cell			MSI2	9.11e-28	0.38656	0.335	0.148	3.32e-23	T cell
UBAC2	8e-11	-0.326127	0.313	0.559	2.92e-06	T cell			MAP4K4	1.26e-27	0.402532	0.386	0.199	4.61e-23	T cell
CDH11	8.12e-11	-0.425784	0.082	0.255	2.96e-06	T cell			TIMP3	1.29e-27	1.13722	0.606	0.398	4.69e-23	T cell
LRBA	8.18e-11	-0.301158	0.42	0.667	2.99e-06	T cell			ARAP2	1.54e-27	0.447772	0.409	0.218	5.61e-23	T cell
DAPK1	8.83e-11	-0.172923	0.114	0.299	3.22e-06	T cell			RNF38	1.96e-27	0.314843	0.257	0.09	7.15e-23	T cell
IKZF2	9.81e-11	-0.449128	0.117	0.309	3.58e-06	T cell			DDIT3	2.02e-27	-0.396432	0.275	0.479	7.38e-23	T cell
PPP6R3	1.05e-10	-0.402593	0.353	0.593	3.82e-06	T cell			GAPDH	2.03e-27	-0.493697	0.849	0.949	7.41e-23	T cell
MT1X	1.05e-10	2.45657	0.561	0.407	3.84e-06	T cell			USP34	2.17e-27	0.444794	0.459	0.279	7.91e-23	T cell
WDPCP	1.09e-10	-0.33908	0.141	0.343	3.96e-06	T cell			UVRAG	2.29e-27	0.340836	0.26	0.098	8.34e-23	T cell
GLUL	1.32e-10	-0.723772	0.265	0.451	4.83e-06	T cell			GADD45B	3.72e-27	-0.585251	0.667	0.795	1.36e-22	T cell
TGFBR2	1.36e-10	-0.460007	0.407	0.603	4.95e-06	T cell			DENND1B	4.08e-27	0.384601	0.265	0.101	1.49e-22	T cell
SLA	1.41e-10	0.465086	0.379	0.172	5.15e-06	T cell			SOS1	4.98e-27	0.488711	0.356	0.198	1.82e-22	T cell
FAM208B	1.47e-10	-0.345836	0.155	0.363	5.35e-06	T cell			MON2	6.21e-27	0.315533	0.256	0.094	2.26e-22	T cell
GRK5	1.61e-10	-0.358454	0.173	0.382	5.87e-06	T cell			IFITM2	6.93e-27	-0.463389	0.716	0.852	2.53e-22	T cell
NELL2	1.61e-10	-0.586283	0.167	0.368	5.89e-06	T cell			PRKCA	7.08e-27	0.477671	0.338	0.159	2.58e-22	T cell
WWP1	1.64e-10	-0.372145	0.239	0.451	5.97e-06	T cell			EPB41	7.14e-27	0.444993	0.441	0.262	2.61e-22	T cell
LRMDA	1.67e-10	-0.346575	0.125	0.319	6.08e-06	T cell			B4GALT1	7.31e-27	0.374741	0.319	0.146	2.67e-22	T cell
JOSD1	1.68e-10	0.387828	0.403	0.196	6.12e-06	T cell			EIF4G3	7.6e-27	0.414309	0.299	0.128	2.77e-22	T cell
RUNX3	1.75e-10	0.481428	0.58	0.353	6.37e-06	T cell			ABLIM1	8.03e-27	0.447849	0.353	0.177	2.93e-22	T cell
MCC	1.87e-10	-0.27166	0.081	0.25	6.81e-06	T cell			H3F3A	9.46e-27	0.527375	0.822	0.775	3.45e-22	T cell
CCNY	1.94e-10	-0.402586	0.314	0.544	7.07e-06	T cell			UBE2H	9.93e-27	0.445477	0.369	0.181	3.62e-22	T cell
HIVEP3	1.97e-10	-0.349646	0.16	0.368	7.19e-06	T cell			ATP8A1	1.06e-26	0.378706	0.25	0.091	3.86e-22	T cell
FTX	2.01e-10	-0.296705	0.413	0.657	7.34e-06	T cell			MYH11	1.21e-26	-0.0809104	0.183	0.37	4.4e-22	T cell
RPL7	2.05e-10	-0.220357	0.833	0.98	7.48e-06	T cell			SRSF5	1.3e-26	0.45744	0.774	0.63	4.74e-22	T cell
KCNQ5	2.09e-10	-0.353061	0.125	0.314	7.63e-06	T cell			KLF6	1.39e-26	-0.512586	0.892	0.905	5.07e-22	T cell
KCTD12	2.19e-10	-0.28627	0.089	0.25	7.98e-06	T cell			CCNY	1.51e-26	0.362994	0.314	0.14	5.52e-22	T cell
MT-ATP6	2.23e-10	-0.570179	0.999	1	8.14e-06	T cell			NR3C1	2.29e-26	0.44768	0.482	0.293	8.34e-22	T cell
NUP160	2.49e-10	-0.293618	0.114	0.265	9.09e-06	T cell			XRN1	2.99e-26	0.374479	0.394	0.213	1.09e-21	T cell
EGR1	2.49e-10	-0.455745	0.345	0.441	9.1e-06	T cell			RGCC	3.12e-26	0.568214	0.655	0.473	1.14e-21	T cell
COMMD10	2.75e-10	-0.403331	0.231	0.456	1e-05	T cell			HPGD	3.61e-26	0.529097	0.256	0.089	1.32e-21	T cell
TFDP2	2.77e-10	-0.373853	0.188	0.387	1.01e-05	T cell			MBNL2	4.36e-26	0.492143	0.299	0.125	1.59e-21	T cell
SUCLG2	2.91e-10	-0.368685	0.292	0.525	1.06e-05	T cell			RYBP	4.95e-26	0.335909	0.319	0.141	1.81e-21	T cell
YBX3	3.04e-10	-0.461447	0.29	0.5	1.11e-05	T cell			ZNF407	6.36e-26	0.354127	0.25	0.091	2.32e-21	T cell
EPHA4	3.12e-10	-0.307174	0.1	0.275	1.14e-05	T cell			HECA	6.55e-26	0.374656	0.428	0.25	2.39e-21	T cell
COL6A1	3.23e-10	-0.466747	0.169	0.328	1.18e-05	T cell			FNDC3A	7.33e-26	0.396066	0.309	0.147	2.67e-21	T cell
PICALM	3.33e-10	-0.277825	0.34	0.578	1.22e-05	T cell			SH3BGRL3	8.76e-26	-0.456986	0.895	0.924	3.2e-21	T cell
WDR70	3.45e-10	-0.277627	0.23	0.451	1.26e-05	T cell			METRNL	9.21e-26	0.355245	0.26	0.098	3.36e-21	T cell
BIRC6	3.68e-10	-0.355466	0.465	0.706	1.34e-05	T cell			MT1X	1.07e-25	1.61573	0.561	0.553	3.9e-21	T cell
ZMYM2	4.09e-10	-0.370297	0.322	0.549	1.49e-05	T cell			TIMP1	1.21e-25	-0.246511	0.412	0.633	4.42e-21	T cell
EPS8	4.19e-10	-0.632973	0.174	0.353	1.53e-05	T cell			ISG15	1.24e-25	-0.570319	0.508	0.696	4.54e-21	T cell
AFF1	4.22e-10	-0.137955	0.304	0.534	1.54e-05	T cell			RHOH	1.4e-25	0.570794	0.564	0.411	5.09e-21	T cell
HSPA8	4.41e-10	0.787015	0.769	0.691	1.61e-05	T cell			NEK7	1.42e-25	0.407086	0.277	0.113	5.19e-21	T cell
KRT18	4.86e-10	-0.443272	0.161	0.314	1.77e-05	T cell			SKIL	1.5e-25	0.384506	0.392	0.206	5.48e-21	T cell
PID1	5.23e-10	-0.53645	0.1	0.275	1.91e-05	T cell			SERINC5	2.27e-25	0.421684	0.296	0.13	8.29e-21	T cell
SIK2	5.99e-10	-0.307364	0.14	0.333	2.19e-05	T cell			RPS26	2.44e-25	0.246183	0.799	0.918	8.9e-21	T cell
H3F3B	6.01e-10	0.544462	0.961	0.985	2.19e-05	T cell			PRKCQ	2.53e-25	0.352683	0.306	0.134	9.22e-21	T cell
ADK	6.32e-10	-0.388977	0.263	0.49	2.31e-05	T cell			CITED2	2.57e-25	-0.449	0.335	0.507	9.39e-21	T cell
HBB	6.43e-10	-1.97347	0.451	0.672	2.35e-05	T cell			PIM1	3.24e-25	-0.358744	0.3	0.483	1.18e-20	T cell
EFCAB2	7.26e-10	-0.284984	0.096	0.265	2.65e-05	T cell			RNASEK	4.22e-25	0.385257	0.281	0.126	1.54e-20	T cell
NCOA4	7.48e-10	-0.336485	0.141	0.299	2.73e-05	T cell			USP47	4.98e-25	0.3554	0.392	0.209	1.82e-20	T cell
PDE3A	7.56e-10	-0.511569	0.09	0.255	2.76e-05	T cell			RAB1A	5.93e-25	0.321043	0.314	0.146	2.16e-20	T cell
PIAS1	7.61e-10	-0.377518	0.316	0.539	2.77e-05	T cell			KMT2E	7.59e-25	0.421689	0.698	0.522	2.77e-20	T cell
RABEP1	8.26e-10	-0.345068	0.218	0.392	3.01e-05	T cell			MAN2A1	1.1e-24	0.404226	0.294	0.131	4.02e-20	T cell
AC007319.1	8.29e-10	-0.250546	0.095	0.26	3.02e-05	T cell			DDX6	1.1e-24	0.372751	0.466	0.277	4.02e-20	T cell
GAS7	8.46e-10	-0.292405	0.088	0.255	3.09e-05	T cell			PDE3B	1.22e-24	0.578307	0.33	0.163	4.45e-20	T cell
ATG7	8.48e-10	-0.230283	0.19	0.387	3.09e-05	T cell			CCDC91	1.37e-24	0.465839	0.335	0.182	4.99e-20	T cell
DNAJA1	8.69e-10	0.569831	0.804	0.676	3.17e-05	T cell			PSMB9	1.65e-24	-0.382847	0.459	0.633	6.03e-20	T cell
SPPL3	8.92e-10	-0.313999	0.211	0.426	3.25e-05	T cell			WTAP	2.01e-24	0.336563	0.461	0.27	7.32e-20	T cell
MORF4L2	9.1e-10	-0.407062	0.368	0.564	3.32e-05	T cell			STAG2	2.22e-24	0.34591	0.426	0.234	8.09e-20	T cell
NOTUM	9.17e-10	-0.778793	0.216	0.382	3.35e-05	T cell			RPL34	2.31e-24	0.510014	0.986	0.997	8.43e-20	T cell
MT-ND3	1e-09	-0.594135	0.99	1	3.66e-05	T cell			CTSL	2.49e-24	0.337066	0.269	0.102	9.09e-20	T cell
LY96	1.05e-09	-0.258293	0.09	0.25	3.81e-05	T cell			PDS5A	2.56e-24	0.354377	0.346	0.172	9.34e-20	T cell
CRY1	1.1e-09	-0.357369	0.229	0.446	4e-05	T cell			RORA	2.9e-24	0.782301	0.648	0.484	1.06e-19	T cell
COG5	1.14e-09	-0.318855	0.261	0.485	4.16e-05	T cell			RPS15A	2.94e-24	0.428834	0.982	0.998	1.07e-19	T cell
HLA-DRB1	1.19e-09	0.46686	0.393	0.181	4.34e-05	T cell			JOSD1	3.01e-24	0.3259	0.403	0.213	1.1e-19	T cell
PTPN7	1.23e-09	0.293945	0.251	0.078	4.5e-05	T cell			CD14	3.9e-24	-0.211021	0.117	0.285	1.42e-19	T cell
TLK1	1.35e-09	-0.289293	0.323	0.554	4.92e-05	T cell			PRKX	4.16e-24	0.386295	0.385	0.205	1.52e-19	T cell
YES1	1.39e-09	-0.445466	0.182	0.353	5.05e-05	T cell			CD55	4.46e-24	0.519249	0.496	0.324	1.63e-19	T cell
PTPN4	1.62e-09	-0.406973	0.32	0.515	5.9e-05	T cell			RICTOR	4.69e-24	0.362743	0.386	0.215	1.71e-19	T cell
MT-CO3	1.64e-09	-0.505462	1	1	5.97e-05	T cell			PCGF5	5.77e-24	0.317705	0.335	0.163	2.11e-19	T cell
NKG7	1.64e-09	0.678998	0.432	0.211	5.98e-05	T cell			RBM6	7.81e-24	0.377446	0.374	0.207	2.85e-19	T cell
SOX4	1.69e-09	-0.399919	0.16	0.353	6.16e-05	T cell			PHF20	1.03e-23	0.343921	0.447	0.265	3.75e-19	T cell
CYTH1	1.91e-09	-0.409167	0.502	0.681	6.96e-05	T cell			RPS6KA3	1.06e-23	0.40152	0.411	0.245	3.85e-19	T cell
SKAP1	1.92e-09	-0.36355	0.573	0.794	7e-05	T cell			SETD2	1.14e-23	0.334162	0.415	0.223	4.14e-19	T cell
KRT19	2.1e-09	-0.499754	0.128	0.289	7.67e-05	T cell			TM9SF3	1.21e-23	0.319371	0.377	0.192	4.42e-19	T cell
NFIB	2.11e-09	-0.330983	0.104	0.275	7.71e-05	T cell			MT1G	1.28e-23	1.77352	0.266	0.11	4.68e-19	T cell
HSP90AB1	2.29e-09	0.772104	0.861	0.863	8.35e-05	T cell			TBL1XR1	1.3e-23	0.41092	0.42	0.266	4.75e-19	T cell
TTC28	2.35e-09	-0.551667	0.152	0.324	8.56e-05	T cell			TUT4	1.5e-23	0.359301	0.442	0.251	5.46e-19	T cell
ABLIM1	2.36e-09	-0.530552	0.353	0.529	8.61e-05	T cell			RPL23A	1.71e-23	0.480618	0.978	0.992	6.22e-19	T cell
USP3	2.46e-09	-0.460527	0.393	0.578	8.97e-05	T cell			HBP1	1.89e-23	0.287338	0.309	0.14	6.88e-19	T cell
RPL39	2.47e-09	-0.408785	0.984	1	8.99e-05	T cell			RAP1GDS1	1.98e-23	0.323428	0.261	0.11	7.22e-19	T cell
NFAT5	2.57e-09	-0.401222	0.369	0.598	9.38e-05	T cell			NUP98	2.11e-23	0.297774	0.273	0.112	7.68e-19	T cell
SNX9	2.59e-09	-0.410278	0.327	0.554	9.44e-05	T cell			AP3B1	2.28e-23	0.348644	0.293	0.133	8.32e-19	T cell
NUBPL	2.6e-09	-0.246084	0.092	0.255	9.48e-05	T cell			CALD1	2.33e-23	-0.404781	0.386	0.598	8.51e-19	T cell
PSME1	2.83e-09	0.430572	0.614	0.426	0.000103089	T cell			C19orf24	2.69e-23	-0.23802	0.11	0.265	9.83e-19	T cell
FKBP2	2.91e-09	-0.240776	0.111	0.284	0.000106144	T cell			SOD2	3.09e-23	0.612233	0.473	0.278	1.13e-18	T cell
POLR2A	2.99e-09	-0.435547	0.524	0.593	0.00010923	T cell			ERBIN	3.25e-23	0.379829	0.365	0.218	1.19e-18	T cell
TRA2A	3.02e-09	-0.395009	0.476	0.647	0.000109994	T cell			S100A6	4.06e-23	-0.417125	0.869	0.947	1.48e-18	T cell
DIAPH2	3.06e-09	-0.407801	0.286	0.505	0.00011148	T cell			SH3KBP1	5.12e-23	0.409256	0.512	0.35	1.87e-18	T cell
HDAC9	3.24e-09	-0.164206	0.115	0.27	0.000118325	T cell			CHD1	5.16e-23	0.382177	0.474	0.302	1.88e-18	T cell
TNS3	3.61e-09	-0.242204	0.146	0.328	0.000131623	T cell			RAP1B	5.24e-23	0.397975	0.666	0.513	1.91e-18	T cell
DENND1A	3.66e-09	-0.254532	0.167	0.358	0.000133491	T cell			TOMM7	6.13e-23	0.395512	0.829	0.779	2.24e-18	T cell
RRP12	4.28e-09	-0.26278	0.093	0.25	0.000156038	T cell			PTPN22	6.68e-23	0.511473	0.431	0.285	2.44e-18	T cell
DDT	4.3e-09	-0.326272	0.238	0.436	0.00015682	T cell			EHMT1	7.33e-23	0.30071	0.281	0.132	2.67e-18	T cell
PELI1	4.31e-09	-0.48805	0.272	0.475	0.000157072	T cell			RBMS1	8.54e-23	0.472503	0.506	0.354	3.11e-18	T cell
ADD3	4.34e-09	-0.39725	0.375	0.534	0.000158136	T cell			TNRC6B	9.05e-23	0.442203	0.613	0.462	3.3e-18	T cell
STXBP5	4.38e-09	-0.309087	0.161	0.353	0.000159948	T cell			RPL27	9.08e-23	0.510959	0.941	0.929	3.31e-18	T cell
AC058791.1	4.63e-09	0.316705	0.28	0.098	0.000168776	T cell			TC2N	9.11e-23	0.456398	0.427	0.271	3.32e-18	T cell
CRTC3	4.64e-09	-0.36443	0.24	0.417	0.000169402	T cell			BCLAF1	1.33e-22	0.388841	0.517	0.355	4.84e-18	T cell
FBXO11	4.78e-09	-0.402341	0.361	0.583	0.000174246	T cell			ASXL1	1.85e-22	0.331294	0.414	0.236	6.76e-18	T cell
TNIK	4.82e-09	-0.338377	0.376	0.603	0.000175689	T cell			NR4A2	2.16e-22	0.465922	0.67	0.487	7.88e-18	T cell
RFX3	4.89e-09	-0.394426	0.251	0.461	0.000178389	T cell			PAFAH1B1	2.59e-22	0.335876	0.418	0.238	9.45e-18	T cell
PSME2	5.19e-09	0.383377	0.472	0.265	0.000189345	T cell			MARK3	3.09e-22	0.32474	0.342	0.181	1.13e-17	T cell
HSPE1	5.24e-09	0.751821	0.558	0.397	0.000191138	T cell			POLR2A	3.32e-22	0.418678	0.524	0.34	1.21e-17	T cell
SELL	5.47e-09	-0.291441	0.226	0.426	0.000199378	T cell			RPS3A	3.35e-22	0.669889	0.979	0.988	1.22e-17	T cell
PUM2	5.47e-09	-0.341941	0.323	0.544	0.000199463	T cell			TUBA1A	3.39e-22	-0.440181	0.531	0.681	1.24e-17	T cell
SCLT1	5.53e-09	-0.351795	0.205	0.392	0.000201752	T cell			PPP1R18	4.07e-22	-0.293374	0.244	0.411	1.48e-17	T cell
HMGN3	5.95e-09	-0.420496	0.296	0.48	0.000217115	T cell			ETS1	4.13e-22	0.459915	0.687	0.549	1.51e-17	T cell
EBF1	6.31e-09	-0.769508	0.135	0.294	0.000230249	T cell			AGO2	4.59e-22	0.312577	0.344	0.176	1.67e-17	T cell
DCAF6	6.58e-09	-0.292356	0.164	0.353	0.000239962	T cell			ASCC3	4.63e-22	0.356707	0.323	0.164	1.69e-17	T cell
HSP90AA1	6.6e-09	1.50655	0.941	0.917	0.000240805	T cell			GLCCI1	5.03e-22	0.379227	0.254	0.113	1.83e-17	T cell
BTRC	6.78e-09	-0.235297	0.133	0.309	0.000247192	T cell			STIM1	5.68e-22	0.310669	0.271	0.123	2.07e-17	T cell
FBXL20	6.8e-09	-0.349246	0.208	0.402	0.000248101	T cell			ZMYM2	5.7e-22	0.314002	0.322	0.167	2.08e-17	T cell
SMCHD1	7.13e-09	-0.440976	0.713	0.848	0.000260215	T cell			MICOS13	6.48e-22	-0.258677	0.168	0.344	2.36e-17	T cell
PELI2	7.98e-09	-0.284103	0.093	0.25	0.000291269	T cell			AREG	8.64e-22	0.642575	0.306	0.139	3.15e-17	T cell
ATP9B	8.12e-09	-0.285735	0.254	0.466	0.00029602	T cell			EMP3	9.04e-22	-0.378909	0.663	0.823	3.3e-17	T cell
PUM1	8.37e-09	-0.341689	0.362	0.578	0.000305416	T cell			SKI	9.23e-22	0.274488	0.296	0.132	3.37e-17	T cell
TTC17	8.62e-09	-0.338774	0.269	0.48	0.000314372	T cell			MX1	9.43e-22	-0.304132	0.192	0.374	3.44e-17	T cell
TCF4	9.31e-09	-0.466549	0.176	0.363	0.000339703	T cell			IFI6	9.86e-22	-0.4619	0.334	0.515	3.6e-17	T cell
RUNX1	9.37e-09	-0.204905	0.385	0.598	0.000341722	T cell			TXNIP	1.07e-21	-0.126193	0.794	0.934	3.91e-17	T cell
TCF7L2	9.71e-09	-0.0637442	0.234	0.431	0.000354155	T cell			HNRNPC	1.13e-21	0.386218	0.76	0.657	4.12e-17	T cell
AC016831.5	1.01e-08	0.308549	0.271	0.098	0.000366887	T cell			NIPBL	1.14e-21	0.371545	0.472	0.308	4.15e-17	T cell
ATP1B1	1.02e-08	-0.247561	0.097	0.255	0.000373323	T cell			RPS20	1.19e-21	0.550703	0.923	0.957	4.35e-17	T cell
TGFBR3	1.02e-08	-0.668749	0.226	0.382	0.000373593	T cell			IRS2	1.36e-21	0.324917	0.292	0.135	4.95e-17	T cell
BACH1	1.06e-08	-0.372416	0.214	0.382	0.000386629	T cell			TTC17	1.42e-21	0.32327	0.269	0.128	5.18e-17	T cell
IFNGR2	1.32e-08	-0.239193	0.1	0.26	0.000483174	T cell			NCOA3	1.46e-21	0.364006	0.362	0.203	5.31e-17	T cell
SPARCL1	1.33e-08	0.443789	0.26	0.088	0.000485676	T cell			LCK	1.61e-21	-0.314702	0.426	0.598	5.89e-17	T cell
FMNL2	1.36e-08	-0.420137	0.208	0.407	0.000497896	T cell			ARL6IP4	1.76e-21	0.315428	0.392	0.241	6.41e-17	T cell
FAM129A	1.43e-08	0.425587	0.336	0.142	0.000522579	T cell			NFE2L2	1.84e-21	0.351425	0.478	0.295	6.7e-17	T cell
CD44	1.44e-08	0.449454	0.869	0.725	0.000525915	T cell			SPARC	2.22e-21	-0.379416	0.312	0.503	8.1e-17	T cell
KDM4C	1.51e-08	-0.230782	0.312	0.52	0.000551289	T cell			WNK1	2.23e-21	0.395196	0.506	0.332	8.15e-17	T cell
FOCAD	1.55e-08	-0.259965	0.117	0.284	0.000565141	T cell			SPAG9	2.92e-21	0.295423	0.342	0.171	1.06e-16	T cell
TRAPPC9	1.61e-08	-0.211384	0.201	0.387	0.000586507	T cell			CAP1	2.97e-21	-0.331432	0.434	0.601	1.08e-16	T cell
GABPB1	1.63e-08	-0.280172	0.174	0.363	0.000595291	T cell			HIVEP2	3.3e-21	0.334669	0.3	0.155	1.2e-16	T cell
FXYD5	1.65e-08	0.460389	0.611	0.426	0.000601578	T cell			SND1	3.5e-21	0.341055	0.279	0.134	1.28e-16	T cell
AP3B1	1.8e-08	-0.314424	0.293	0.505	0.000655708	T cell			FOXJ3	4.27e-21	0.383795	0.271	0.12	1.56e-16	T cell
NCOA2	1.84e-08	-0.253056	0.323	0.534	0.000669754	T cell			HNRNPF	4.58e-21	-0.310619	0.32	0.48	1.67e-16	T cell
ARID1B	1.85e-08	-0.353467	0.554	0.76	0.000673576	T cell			NFATC3	4.65e-21	0.310818	0.277	0.127	1.7e-16	T cell
RPS24	2.11e-08	-0.454553	0.985	1	0.000770385	T cell			ARID1B	5.01e-21	0.439145	0.554	0.425	1.83e-16	T cell
PTMA	2.33e-08	0.515546	0.992	0.99	0.00084965	T cell			RPL9	5.73e-21	0.58108	0.971	0.976	2.09e-16	T cell
MYL9	2.34e-08	0.186015	0.271	0.113	0.000852371	T cell			DOCK2	7.13e-21	0.318518	0.36	0.205	2.6e-16	T cell
CALD1	2.38e-08	-0.854238	0.386	0.505	0.00086713	T cell			CELF2	7.36e-21	0.439965	0.612	0.513	2.68e-16	T cell
MKL1	2.38e-08	-0.161943	0.19	0.358	0.00086919	T cell			ELF1	7.72e-21	0.383314	0.67	0.506	2.82e-16	T cell
SELENOK	2.58e-08	0.400946	0.537	0.338	0.000942541	T cell			MEF2A	8.45e-21	0.31097	0.266	0.124	3.08e-16	T cell
TBCK	2.63e-08	-0.342172	0.153	0.324	0.000960076	T cell			WDR26	9.14e-21	0.28563	0.281	0.132	3.33e-16	T cell
MAP2K4	2.69e-08	-0.32023	0.159	0.333	0.000979869	T cell			RPS6KA5	1.02e-20	0.340042	0.288	0.142	3.71e-16	T cell
PIBF1	2.7e-08	-0.348292	0.232	0.426	0.000985628	T cell			PIK3R1	1.21e-20	0.43667	0.55	0.42	4.41e-16	T cell
OXNAD1	3e-08	-0.301655	0.413	0.49	0.00109354	T cell			AC027290.2	1.39e-20	-0.336988	0.124	0.279	5.07e-16	T cell
CBLB	3.01e-08	-0.20889	0.516	0.725	0.00109896	T cell			SEPT6	1.43e-20	-0.255925	0.386	0.584	5.22e-16	T cell
FNDC3A	3.04e-08	-0.413615	0.309	0.5	0.00110773	T cell			CCL5	1.55e-20	-0.525414	0.621	0.652	5.65e-16	T cell
NT5C2	3.06e-08	-0.293749	0.165	0.343	0.00111737	T cell			SMURF2	1.57e-20	0.303723	0.257	0.117	5.73e-16	T cell
PPP3CA	3.23e-08	-0.405187	0.375	0.583	0.0011775	T cell			FKBP5	1.65e-20	0.359686	0.451	0.301	6e-16	T cell
HSPA5	3.26e-08	0.56542	0.553	0.382	0.0011887	T cell			C16orf72	1.89e-20	0.242387	0.273	0.118	6.88e-16	T cell
SLC35D1	3.26e-08	-0.29293	0.134	0.304	0.00119043	T cell			ASH1L	2.11e-20	0.389384	0.505	0.369	7.71e-16	T cell
PDSS2	3.41e-08	-0.260765	0.163	0.343	0.00124417	T cell			GSPT1	2.13e-20	0.326313	0.439	0.301	7.79e-16	T cell
MAP4K4	3.43e-08	-0.362718	0.386	0.588	0.00125103	T cell			KIAA1109	2.23e-20	0.289582	0.322	0.167	8.12e-16	T cell
RASA1	3.5e-08	-0.138236	0.293	0.495	0.00127625	T cell			ZFAS1	2.45e-20	0.426591	0.718	0.618	8.93e-16	T cell
WRN	3.53e-08	-0.271172	0.138	0.309	0.00128835	T cell			TIPARP	2.5e-20	0.334764	0.334	0.172	9.1e-16	T cell
RNF138	3.77e-08	-0.340432	0.226	0.397	0.00137447	T cell			MED13	2.52e-20	0.305127	0.325	0.168	9.19e-16	T cell
ITSN2	3.86e-08	-0.268649	0.342	0.554	0.00140785	T cell			PCED1B	2.64e-20	0.356601	0.275	0.145	9.62e-16	T cell
FNDC3B	3.96e-08	-0.398829	0.369	0.583	0.00144618	T cell			HLA-B	2.96e-20	-0.305813	0.987	0.999	1.08e-15	T cell
HSPA1B	3.99e-08	1.10194	0.323	0.176	0.00145549	T cell			LTB	3.22e-20	-0.643662	0.624	0.769	1.17e-15	T cell
UBR1	4.14e-08	-0.34	0.24	0.431	0.00150934	T cell			TRPM7	3.57e-20	0.265542	0.27	0.122	1.3e-15	T cell
FER	4.29e-08	-0.286999	0.145	0.319	0.00156355	T cell			PDLIM5	4e-20	0.573955	0.263	0.119	1.46e-15	T cell
BSG	4.53e-08	-0.276603	0.309	0.397	0.00165385	T cell			SNHG6	4.03e-20	-0.125377	0.455	0.631	1.47e-15	T cell
RPL35	4.8e-08	-0.366596	0.973	0.98	0.0017516	T cell			RNASE1	4.48e-20	-0.235335	0.239	0.421	1.63e-15	T cell
PKN2	5.21e-08	-0.357047	0.306	0.475	0.00190226	T cell			TNF	6.89e-20	-0.523936	0.216	0.37	2.51e-15	T cell
SNHG25	5.31e-08	-0.29789	0.201	0.338	0.00193732	T cell			ADNP	7.62e-20	0.257708	0.269	0.122	2.78e-15	T cell
STK38	5.55e-08	-0.336397	0.24	0.412	0.00202624	T cell			TRAPPC10	8.09e-20	0.25596	0.316	0.157	2.95e-15	T cell
VTI1A	5.68e-08	-0.207623	0.299	0.495	0.00207148	T cell			DHX9	8.35e-20	0.27853	0.329	0.178	3.05e-15	T cell
VAV1	5.83e-08	-0.270891	0.135	0.26	0.00212538	T cell			LITAF	9.3e-20	0.377689	0.495	0.339	3.39e-15	T cell
TNRC6B	6.02e-08	-0.404509	0.613	0.76	0.00219707	T cell			RPL35A	9.64e-20	0.40724	0.969	0.987	3.52e-15	T cell
SEPT6	6.05e-08	-0.400198	0.386	0.569	0.0022083	T cell			SUCLG2	1.14e-19	0.304874	0.292	0.161	4.15e-15	T cell
HIVEP2	6.34e-08	-0.314692	0.3	0.505	0.00231098	T cell			LINC01578	1.16e-19	-0.158942	0.411	0.593	4.21e-15	T cell
IQGAP2	6.51e-08	-0.408259	0.494	0.672	0.00237358	T cell			RAPGEF1	1.23e-19	0.301743	0.293	0.146	4.49e-15	T cell
C9orf3	6.81e-08	-0.291661	0.186	0.368	0.00248426	T cell			SNHG29	1.27e-19	-0.0484023	0.502	0.666	4.65e-15	T cell
JMY	7.11e-08	-0.351777	0.263	0.363	0.00259519	T cell			ATF7IP	1.42e-19	0.351972	0.44	0.317	5.19e-15	T cell
BABAM2	7.21e-08	-0.306694	0.261	0.461	0.00262886	T cell			BST2	1.63e-19	-0.329112	0.329	0.487	5.96e-15	T cell
TANC2	7.26e-08	-0.1791	0.17	0.338	0.00264903	T cell			VPS13C	1.69e-19	0.337795	0.455	0.296	6.16e-15	T cell
PSMB9	7.65e-08	0.363775	0.459	0.275	0.00278918	T cell			TLK1	1.7e-19	0.314335	0.323	0.189	6.2e-15	T cell
TMEM59	7.99e-08	-0.30679	0.436	0.613	0.0029139	T cell			R3HDM2	2.2e-19	0.293001	0.332	0.176	8.01e-15	T cell
KLF6	8.36e-08	0.55037	0.892	0.843	0.00304962	T cell			PRKCB	2.32e-19	0.396755	0.349	0.208	8.47e-15	T cell
SLC25A37	8.37e-08	-0.365	0.175	0.294	0.00305316	T cell			RPL41	2.47e-19	0.354176	0.993	0.998	8.99e-15	T cell
SP140	8.56e-08	0.280607	0.286	0.113	0.00312271	T cell			HSPA8	3.52e-19	-0.365047	0.769	0.896	1.28e-14	T cell
STK4	8.6e-08	-0.254994	0.697	0.686	0.00313666	T cell			BCL2	3.94e-19	0.598537	0.55	0.443	1.44e-14	T cell
FOS	8.67e-08	-0.43764	0.915	0.975	0.00316201	T cell			TENT2	4.18e-19	0.255905	0.251	0.112	1.52e-14	T cell
TSPYL2	8.73e-08	0.44804	0.419	0.23	0.00318319	T cell			SMARCC1	4.29e-19	0.29373	0.342	0.181	1.57e-14	T cell
FAM69A	8.95e-08	-0.332262	0.112	0.255	0.00326571	T cell			S100A11	4.57e-19	-0.397064	0.698	0.817	1.67e-14	T cell
GZMM	9.32e-08	0.346377	0.517	0.314	0.00340053	T cell			CENPC	5.54e-19	0.29093	0.335	0.179	2.02e-14	T cell
WSB1	9.36e-08	-0.37457	0.505	0.691	0.00341414	T cell			HNRNPA1	7.87e-19	0.461987	0.729	0.709	2.87e-14	T cell
RPL15	9.39e-08	-0.425055	0.97	0.995	0.00342413	T cell			SPTBN1	8.59e-19	0.344345	0.378	0.225	3.13e-14	T cell
ADIPOR2	1.01e-07	-0.257142	0.131	0.289	0.00368177	T cell			WAC	8.65e-19	0.334958	0.488	0.338	3.16e-14	T cell
HLA-E	1.06e-07	0.416845	0.932	0.873	0.00385823	T cell			SPTAN1	9.15e-19	0.320365	0.453	0.297	3.34e-14	T cell
ZC3HAV1	1.06e-07	-0.465307	0.638	0.755	0.00388042	T cell			UBA52	9.32e-19	0.344081	0.963	0.981	3.4e-14	T cell
PARD3B	1.1e-07	-0.24199	0.102	0.25	0.00399447	T cell			SLC4A7	9.58e-19	0.423529	0.325	0.175	3.49e-14	T cell
SORL1	1.18e-07	-0.297185	0.288	0.485	0.0042876	T cell			DOCK8	9.91e-19	0.395706	0.513	0.39	3.61e-14	T cell
ZHX2	1.25e-07	-0.352506	0.204	0.338	0.00454496	T cell			HIPK1	1.01e-18	0.29766	0.395	0.245	3.67e-14	T cell
MYO1E	1.26e-07	-0.446793	0.127	0.284	0.00459546	T cell			TRAF3IP3	1.32e-18	-0.266329	0.305	0.484	4.82e-14	T cell
DLG1	1.33e-07	-0.308846	0.309	0.51	0.00486181	T cell			TSC22D2	1.4e-18	0.337657	0.304	0.166	5.11e-14	T cell
SRSF7	1.35e-07	0.321891	0.833	0.667	0.0049119	T cell			QKI	1.56e-18	0.324742	0.336	0.186	5.7e-14	T cell
CLASP2	1.36e-07	-0.254815	0.237	0.426	0.00496371	T cell			EEF1B2	1.59e-18	0.501262	0.886	0.897	5.81e-14	T cell
DCTN4	1.41e-07	-0.242419	0.128	0.27	0.00513862	T cell			CKLF	1.61e-18	-0.346331	0.33	0.463	5.88e-14	T cell
KAT6B	1.43e-07	-0.38335	0.406	0.539	0.00519891	T cell			RPS8	1.96e-18	0.492666	0.979	0.998	7.15e-14	T cell
DNAJB1	1.44e-07	1.21379	0.668	0.554	0.00526687	T cell			CNOT2	2.04e-18	0.302966	0.37	0.221	7.44e-14	T cell
RPS11	1.59e-07	-0.434597	0.968	0.995	0.00579043	T cell			RPL6	2.31e-18	0.409395	0.946	0.976	8.44e-14	T cell
DTNB	1.62e-07	-0.250566	0.122	0.279	0.00592212	T cell			MACF1	2.81e-18	0.45061	0.633	0.501	1.03e-13	T cell
PRDM1	1.63e-07	0.319774	0.277	0.113	0.00595573	T cell			JMY	3.07e-18	0.262439	0.263	0.125	1.12e-13	T cell
CD63	1.71e-07	-0.41381	0.609	0.701	0.00622458	T cell			HNRNPH1	3.09e-18	0.361726	0.657	0.523	1.13e-13	T cell
NFIA	1.73e-07	-0.392005	0.165	0.324	0.00630919	T cell			FAM49B	3.16e-18	0.354667	0.476	0.366	1.15e-13	T cell
HNRNPU	1.76e-07	0.493002	0.731	0.578	0.00641667	T cell			RPLP0	3.19e-18	0.458767	0.882	0.921	1.16e-13	T cell
DNAJB6	1.76e-07	0.379388	0.575	0.387	0.00641912	T cell			CDK13	3.65e-18	0.319791	0.409	0.264	1.33e-13	T cell
CENPK	1.78e-07	-0.257116	0.13	0.284	0.00650664	T cell			MCL1	3.7e-18	0.407473	0.794	0.683	1.35e-13	T cell
CCM2	1.81e-07	-0.287504	0.214	0.382	0.00660913	T cell			HOPX	4.65e-18	-0.291271	0.151	0.28	1.7e-13	T cell
DENND5A	1.81e-07	-0.256296	0.141	0.304	0.0066139	T cell			RPS13	4.7e-18	0.37575	0.955	0.99	1.71e-13	T cell
VAV3	1.82e-07	-0.380944	0.184	0.353	0.00662143	T cell			HERC4	5.61e-18	0.33312	0.293	0.182	2.05e-13	T cell
ATF3	1.84e-07	0.517069	0.428	0.25	0.00670394	T cell			PRDM2	7e-18	0.320992	0.443	0.299	2.55e-13	T cell
GAPDH	1.91e-07	0.562331	0.849	0.775	0.00696379	T cell			EMB	7.42e-18	0.336451	0.489	0.338	2.71e-13	T cell
RAB2A	1.93e-07	-0.307971	0.416	0.613	0.00703271	T cell			IER5	7.62e-18	-0.355413	0.397	0.541	2.78e-13	T cell
CAMK1D	2.01e-07	-0.299682	0.271	0.466	0.0073153	T cell			ZNF644	8.2e-18	0.328093	0.435	0.299	2.99e-13	T cell
RPS6KA5	2.01e-07	-0.357042	0.288	0.475	0.00734407	T cell			C1QA	8.72e-18	-0.250935	0.339	0.521	3.18e-13	T cell
MALT1	2.04e-07	-0.298875	0.276	0.407	0.00744341	T cell			PIAS1	9.26e-18	0.291284	0.316	0.183	3.38e-13	T cell
UMAD1	2.05e-07	-0.172516	0.166	0.324	0.00747239	T cell			KAT6B	9.57e-18	0.31025	0.406	0.247	3.49e-13	T cell
PTBP2	2.08e-07	-0.287027	0.203	0.382	0.00758256	T cell			KDM2A	1.07e-17	0.308184	0.456	0.304	3.89e-13	T cell
AMBRA1	2.1e-07	-0.273469	0.153	0.319	0.00764996	T cell			IDS	1.09e-17	0.3243	0.498	0.332	3.98e-13	T cell
PSMA1	2.14e-07	-0.308257	0.317	0.431	0.00780489	T cell			SENP7	1.12e-17	0.285582	0.333	0.189	4.07e-13	T cell
TENT2	2.16e-07	-0.263688	0.251	0.441	0.00786673	T cell			UBE2K	1.22e-17	0.328414	0.347	0.208	4.47e-13	T cell
SPOCK2	2.24e-07	0.349634	0.564	0.368	0.00817247	T cell			HLA-E	1.28e-17	-0.291098	0.932	0.977	4.68e-13	T cell
COL4A3BP	2.35e-07	-0.20892	0.167	0.333	0.00856883	T cell			RPL30	1.79e-17	0.377421	0.985	0.998	6.53e-13	T cell
OSBPL9	2.36e-07	-0.280628	0.204	0.382	0.00860345	T cell			UBB	1.81e-17	-0.327167	0.83	0.924	6.61e-13	T cell
RNF125	2.37e-07	-0.380063	0.481	0.51	0.00866025	T cell			PURA	1.85e-17	-0.251378	0.197	0.352	6.75e-13	T cell
PTEN	2.44e-07	-0.344225	0.316	0.505	0.00889076	T cell			GLS	1.92e-17	0.373155	0.59	0.461	7.01e-13	T cell
RAB1A	2.54e-07	-0.328028	0.314	0.475	0.00927528	T cell			RPLP2	1.92e-17	0.394566	0.985	0.997	7.01e-13	T cell
HSPA1A	2.55e-07	1.86539	0.411	0.275	0.00929416	T cell			RPL23	2.14e-17	0.560544	0.92	0.933	7.82e-13	T cell
PNRC1	2.96e-07	0.622379	0.804	0.775	0.010801	T cell			RPL36	2.77e-17	0.371571	0.972	0.975	1.01e-12	T cell
LARP4B	2.97e-07	-0.265164	0.196	0.373	0.0108462	T cell			PSME2	3.08e-17	-0.326337	0.472	0.609	1.12e-12	T cell
PDE4D	3.05e-07	-0.296736	0.481	0.681	0.011138	T cell			HERPUD2	3.87e-17	0.266275	0.313	0.19	1.41e-12	T cell
H3F3A	3.11e-07	-0.296526	0.822	0.946	0.0113505	T cell			TRIP12	4.24e-17	0.292036	0.334	0.206	1.55e-12	T cell
AHCYL2	3.28e-07	-0.256229	0.136	0.294	0.0119532	T cell			ETF1	4.85e-17	0.227595	0.267	0.125	1.77e-12	T cell
BHLHE40	3.32e-07	0.350339	0.327	0.157	0.0120951	T cell			MRPL51	5.69e-17	-0.237541	0.215	0.356	2.08e-12	T cell
ALOX5AP	3.42e-07	0.388205	0.399	0.24	0.0124877	T cell			SLFN5	6.09e-17	-0.302583	0.356	0.521	2.22e-12	T cell
HSPD1	3.47e-07	0.554078	0.539	0.368	0.0126617	T cell			BORCS5	6.39e-17	0.291465	0.256	0.122	2.33e-12	T cell
EIF3L	3.55e-07	-0.297669	0.345	0.515	0.012961	T cell			RASGEF1B	6.42e-17	0.269995	0.258	0.12	2.34e-12	T cell
CUL3	3.56e-07	-0.331411	0.366	0.554	0.0129679	T cell			TBC1D15	8.05e-17	0.227725	0.266	0.133	2.94e-12	T cell
MICU2	3.57e-07	-0.296455	0.217	0.392	0.0130127	T cell			GTF2B	8.66e-17	0.276399	0.4	0.24	3.16e-12	T cell
NBAS	3.7e-07	-0.219087	0.184	0.353	0.0134815	T cell			TUBB	8.79e-17	-0.272266	0.279	0.433	3.21e-12	T cell
DDX5	3.7e-07	0.464741	0.952	0.907	0.0134842	T cell			COPE	1.11e-16	-0.262113	0.354	0.502	4.06e-12	T cell
SIPA1L1	3.74e-07	-0.391375	0.304	0.49	0.0136516	T cell			JAK1	1.23e-16	0.3492	0.702	0.588	4.48e-12	T cell
DDIT4	3.82e-07	0.50397	0.505	0.324	0.0139176	T cell			BTN3A2	1.25e-16	-0.251163	0.277	0.435	4.54e-12	T cell
CTSL	3.88e-07	-0.442635	0.269	0.426	0.0141477	T cell			SHOC2	1.36e-16	0.228108	0.262	0.127	4.97e-12	T cell
PCBP2	3.89e-07	-0.331504	0.559	0.691	0.0141743	T cell			ZFAND6	1.37e-16	0.257309	0.318	0.183	5e-12	T cell
RASA2	3.97e-07	-0.369139	0.448	0.637	0.0144899	T cell			STAT3	1.45e-16	0.340008	0.644	0.492	5.3e-12	T cell
APLP2	4.03e-07	-0.317176	0.292	0.426	0.0146822	T cell			RHOB	1.51e-16	-0.328834	0.217	0.343	5.51e-12	T cell
EIF4A1	4.04e-07	0.356553	0.473	0.49	0.0147403	T cell			RPL3	1.72e-16	0.341806	0.977	0.998	6.26e-12	T cell
ZFP36L2	4.18e-07	0.536528	0.905	0.858	0.0152434	T cell			TNFSF14	1.79e-16	-0.182053	0.138	0.274	6.53e-12	T cell
IKZF3	4.3e-07	0.341505	0.339	0.172	0.0156853	T cell			FAM107B	2.27e-16	0.417674	0.599	0.466	8.29e-12	T cell
ADI1	4.56e-07	-0.239716	0.151	0.309	0.0166336	T cell			GNB2	2.29e-16	-0.236236	0.247	0.396	8.35e-12	T cell
ZCCHC7	4.62e-07	-0.266954	0.344	0.539	0.0168476	T cell			AFF4	2.78e-16	0.269588	0.32	0.185	1.01e-11	T cell
RREB1	4.72e-07	-0.228962	0.175	0.343	0.0172254	T cell			CYBA	3.08e-16	-0.303176	0.797	0.866	1.12e-11	T cell
CASP8	4.82e-07	0.248811	0.299	0.132	0.0175737	T cell			ALG13	3.14e-16	0.251292	0.295	0.16	1.14e-11	T cell
ADAM12	4.82e-07	-0.02236	0.244	0.422	0.0175879	T cell			SLC9A3R1	3.4e-16	-0.240681	0.214	0.365	1.24e-11	T cell
USP15	4.94e-07	-0.314599	0.562	0.745	0.0180314	T cell			MALT1	4.13e-16	0.229896	0.276	0.139	1.51e-11	T cell
IRF2BP2	4.97e-07	0.356599	0.366	0.196	0.0181433	T cell			PNRC1	4.13e-16	0.39887	0.804	0.826	1.51e-11	T cell
PARD3	5.1e-07	-0.26441	0.165	0.328	0.0185904	T cell			STX8	4.36e-16	0.262263	0.273	0.152	1.59e-11	T cell
TRAC	5.31e-07	0.396357	0.648	0.48	0.0193524	T cell			SMAD7	4.58e-16	0.330627	0.324	0.205	1.67e-11	T cell
XPR1	5.31e-07	-0.235719	0.177	0.343	0.0193534	T cell			ITK	4.73e-16	0.313963	0.383	0.245	1.72e-11	T cell
RPTOR	5.31e-07	-0.232648	0.149	0.309	0.0193594	T cell			PNPLA8	4.89e-16	0.256697	0.289	0.152	1.79e-11	T cell
NPC2	5.85e-07	-0.327285	0.319	0.475	0.0213353	T cell			CTSW	5.62e-16	-0.261198	0.18	0.329	2.05e-11	T cell
CDKN1B	5.86e-07	0.357842	0.367	0.216	0.0213633	T cell			RASA3	6.83e-16	0.245796	0.26	0.133	2.49e-11	T cell
ARHGAP26	5.98e-07	-0.196123	0.362	0.549	0.0217968	T cell			IMP3	7.25e-16	-0.190046	0.121	0.251	2.65e-11	T cell
HDAC8	5.98e-07	-0.319281	0.134	0.27	0.0218127	T cell			PTPN6	7.28e-16	-0.195432	0.124	0.257	2.65e-11	T cell
MT-ND5	6.04e-07	-0.338558	0.956	0.995	0.0220318	T cell			RGS19	7.46e-16	-0.208536	0.137	0.267	2.72e-11	T cell
ATXN10	6.15e-07	-0.291661	0.228	0.402	0.0224218	T cell			DUSP6	7.51e-16	-0.296804	0.144	0.271	2.74e-11	T cell
RPL27	6.52e-07	-0.381244	0.941	0.985	0.023786	T cell			TENT5C	7.75e-16	0.283356	0.395	0.236	2.83e-11	T cell
CSPP1	6.6e-07	-0.278773	0.148	0.299	0.0240731	T cell			RPS7	7.84e-16	0.362261	0.969	0.984	2.86e-11	T cell
RYK	7.06e-07	-0.262015	0.144	0.289	0.0257489	T cell			LYST	8.85e-16	0.300355	0.288	0.155	3.23e-11	T cell
BRD2	7.24e-07	0.421537	0.596	0.485	0.0264136	T cell			S100A4	9.35e-16	-0.417075	0.803	0.897	3.41e-11	T cell
MAPK14	7.28e-07	-0.271773	0.178	0.299	0.0265615	T cell			TRA2A	1.18e-15	0.306443	0.476	0.343	4.32e-11	T cell
PRMT2	7.47e-07	-0.327461	0.422	0.569	0.0272491	T cell			AIP	1.27e-15	-0.216909	0.206	0.337	4.63e-11	T cell
EPC1	7.54e-07	-0.321126	0.512	0.593	0.0274877	T cell			CTNNB1	1.29e-15	0.277572	0.353	0.223	4.7e-11	T cell
MSI2	7.54e-07	-0.366778	0.335	0.505	0.0275161	T cell			RNF149	1.43e-15	0.2783	0.416	0.269	5.23e-11	T cell
MAN1C1	7.61e-07	-0.189449	0.109	0.25	0.0277711	T cell			LMNA	1.49e-15	0.513487	0.509	0.368	5.44e-11	T cell
BZW2	8.02e-07	-0.304288	0.242	0.422	0.0292617	T cell			YTHDC1	1.51e-15	0.274665	0.438	0.301	5.49e-11	T cell
EIF4G3	8.18e-07	-0.232999	0.299	0.485	0.029846	T cell			PTGER4	1.53e-15	0.333524	0.425	0.274	5.59e-11	T cell
ISG20	8.61e-07	0.372838	0.564	0.387	0.0314232	T cell			TAF15	1.6e-15	0.257564	0.367	0.225	5.83e-11	T cell
CHD9	8.84e-07	-0.292258	0.264	0.446	0.0322556	T cell			MT1F	1.87e-15	0.878124	0.253	0.172	6.83e-11	T cell
KIAA1468	8.85e-07	-0.204833	0.124	0.27	0.0322986	T cell			REV3L	1.88e-15	0.406175	0.314	0.172	6.87e-11	T cell
ABCC1	9e-07	-0.280256	0.193	0.358	0.0328371	T cell			UBAC2	2.07e-15	0.283164	0.313	0.194	7.55e-11	T cell
TFRC	9.1e-07	-0.312626	0.319	0.402	0.033189	T cell			SP3	2.14e-15	0.252852	0.295	0.167	7.82e-11	T cell
JMJD1C	9.27e-07	-0.4078	0.655	0.804	0.0338095	T cell			BICDL1	2.19e-15	0.31232	0.336	0.211	8e-11	T cell
DENND4C	9.64e-07	-0.199807	0.26	0.436	0.0351639	T cell			RNF145	2.51e-15	0.216936	0.294	0.155	9.17e-11	T cell
FSTL3	9.92e-07	-0.361887	0.15	0.299	0.0361909	T cell			CSGALNACT2	2.6e-15	0.251292	0.289	0.166	9.48e-11	T cell
SOD2	9.99e-07	0.617836	0.473	0.294	0.0364356	T cell			LPP	2.76e-15	0.735159	0.459	0.353	1.01e-10	T cell
SLC39A11	1.04e-06	-0.165647	0.13	0.27	0.038009	T cell			PTEN	2.95e-15	0.288301	0.316	0.186	1.08e-10	T cell
RSRC1	1.13e-06	-0.285647	0.246	0.422	0.0413849	T cell			SMG6	3.29e-15	0.247864	0.267	0.141	1.2e-10	T cell
RAB10	1.16e-06	-0.270469	0.232	0.402	0.0423944	T cell			PUM1	3.63e-15	0.276468	0.362	0.238	1.33e-10	T cell
ARF4	1.17e-06	-0.281462	0.369	0.471	0.0425217	T cell			RPS27A	3.83e-15	0.313894	0.985	0.999	1.4e-10	T cell
MT-CYB	1.22e-06	-0.430376	0.999	1	0.044645	T cell			CIAO2B	4.46e-15	-0.212752	0.239	0.395	1.63e-10	T cell
DDX3X	1.26e-06	0.499267	0.786	0.735	0.0459318	T cell			LRRFIP1	4.8e-15	0.365791	0.741	0.638	1.75e-10	T cell
ANK3	1.28e-06	-0.462903	0.226	0.377	0.0468536	T cell			SCAPER	5.53e-15	0.270646	0.26	0.147	2.02e-10	T cell
TMEM131	1.3e-06	-0.247217	0.211	0.382	0.0474005	T cell			PRPF38B	5.87e-15	-0.273924	0.455	0.611	2.14e-10	T cell
H2AFZ	1.3e-06	0.435573	0.598	0.446	0.0474847	T cell			FAM129A	5.92e-15	0.385273	0.336	0.278	2.16e-10	T cell
ANKRD17	1.31e-06	-0.345541	0.343	0.52	0.0476311	T cell			CCDC85B	5.96e-15	-0.261803	0.388	0.543	2.17e-10	T cell
TET2	1.31e-06	-0.271628	0.172	0.328	0.0476405	T cell			2023-03-07	6.05e-15	0.233666	0.303	0.176	2.21e-10	T cell
SGMS1	1.32e-06	-0.269332	0.22	0.392	0.0483082	T cell			CNOT1	6.19e-15	0.209921	0.279	0.16	2.26e-10	T cell
GAS5	4.84e-24	1.55185	0.581	0	1.76e-19	B cell			FBXW5	6.67e-15	-0.196173	0.133	0.252	2.43e-10	T cell
SNHG29	3.6e-23	1.60497	0.565	0	1.31e-18	B cell			NDUFS7	6.86e-15	-0.212893	0.212	0.344	2.5e-10	T cell
AC016831.7	9.78e-23	-0.637163	0.33	0.948	3.57e-18	B cell			DNAJC1	8.04e-15	0.328888	0.376	0.252	2.93e-10	T cell
FAM129C	1.61e-22	-1.2082	0.115	0.74	5.88e-18	B cell			PAG1	8.77e-15	0.30967	0.432	0.293	3.2e-10	T cell
HLA-DQA2	4.32e-20	1.95614	0.702	0.104	1.58e-15	B cell			MYCBP2	1.11e-14	0.319203	0.567	0.47	4.04e-10	T cell
F13A1	8.72e-20	-1.9756	0.131	0.714	3.18e-15	B cell			UBL3	1.12e-14	0.237296	0.256	0.134	4.1e-10	T cell
EEF1G	1.22e-19	2.20557	0.497	0	4.45e-15	B cell			SRRM1	1.12e-14	0.312335	0.651	0.529	4.1e-10	T cell
SNHG6	2.2e-19	1.11257	0.492	0	8.03e-15	B cell			IQGAP2	1.22e-14	0.333451	0.494	0.394	4.47e-10	T cell
LINC-PINT	3.96e-19	1.01129	0.487	0	1.44e-14	B cell			RPS16	1.28e-14	0.318086	0.975	0.993	4.66e-10	T cell
SNHG5	7.08e-19	1.4338	0.482	0	2.58e-14	B cell			NDUFA13	1.37e-14	0.258271	0.398	0.282	4.99e-10	T cell
UBE2E2	5.32e-17	-0.589796	0.298	0.844	1.94e-12	B cell			KLHL24	1.38e-14	0.235339	0.271	0.145	5.02e-10	T cell
MTRNR2L12	1.1e-16	-0.945187	0.251	0.805	4.01e-12	B cell			C8orf59	1.44e-14	-0.200846	0.15	0.279	5.25e-10	T cell
TCF12	3.14e-16	-0.970152	0.293	0.844	1.15e-11	B cell			IFI27	1.61e-14	-0.359084	0.217	0.361	5.87e-10	T cell
LINC01578	5.53e-16	0.823451	0.419	0	2.02e-11	B cell			RPL24	1.77e-14	0.337098	0.968	0.978	6.44e-10	T cell
BACH2	2.04e-15	-1.82364	0.403	0.818	7.42e-11	B cell			NOP58	1.82e-14	0.289999	0.375	0.249	6.63e-10	T cell
LYVE1	7.5e-15	-1.118	0.068	0.519	2.74e-10	B cell			DDX24	1.84e-14	0.317355	0.729	0.654	6.72e-10	T cell
MCTP2	1.73e-14	-1.0453	0.199	0.688	6.32e-10	B cell			PHACTR2	2.22e-14	0.500526	0.35	0.23	8.08e-10	T cell
IGF2BP3	1.97e-14	-1.04993	0.136	0.623	7.2e-10	B cell			GNAI2	2.27e-14	-0.274352	0.527	0.649	8.29e-10	T cell
EBF1	3.45e-14	-1.1792	0.34	0.831	1.26e-09	B cell			SNRK	2.35e-14	0.242174	0.319	0.189	8.59e-10	T cell
IGFBP3	3.84e-14	-1.00658	0.204	0.714	1.4e-09	B cell			PRKCQ-AS1	2.44e-14	-0.0302711	0.263	0.373	8.88e-10	T cell
AFF3	5.26e-14	-1.31866	0.628	0.961	1.92e-09	B cell			SAMD9L	2.51e-14	-0.266824	0.187	0.319	9.16e-10	T cell
SEPT7	8.59e-14	-0.641848	0.298	0.805	3.13e-09	B cell			CYTIP	2.57e-14	0.359922	0.604	0.522	9.36e-10	T cell
SEPTIN7	9.5e-14	0.844636	0.366	0	3.47e-09	B cell			RNMT	2.96e-14	0.258171	0.389	0.25	1.08e-09	T cell
NME2	1.56e-13	0.957847	0.361	0	5.69e-09	B cell			NFATC2	3.68e-14	0.258757	0.284	0.159	1.34e-09	T cell
PLTP	1.73e-13	-1.31064	0.11	0.558	6.3e-09	B cell			TTC39C	3.96e-14	0.284171	0.373	0.251	1.44e-09	T cell
LINC00486	1.89e-13	-0.410178	0.157	0.571	6.89e-09	B cell			ENO1	4e-14	-0.328924	0.557	0.689	1.46e-09	T cell
SOX5	2.45e-13	-0.994814	0.157	0.636	8.95e-09	B cell			ADGRE5	4.01e-14	0.406849	0.651	0.547	1.46e-09	T cell
RPL17	2.63e-13	2.83305	0.696	0.299	9.58e-09	B cell			KANSL1	4.03e-14	0.280048	0.441	0.368	1.47e-09	T cell
FCHSD2	9.15e-13	-0.734053	0.534	0.961	3.34e-08	B cell			ANKRD28	4.25e-14	0.33095	0.274	0.156	1.55e-09	T cell
KCNQ5	1.26e-12	-1.09777	0.115	0.558	4.61e-08	B cell			STIM2	4.36e-14	0.267805	0.332	0.214	1.59e-09	T cell
SRPK2	1.45e-12	-0.946759	0.351	0.805	5.27e-08	B cell			ZBTB7A	5.37e-14	-0.230251	0.254	0.397	1.96e-09	T cell
DLK1	2.72e-12	-1.08714	0.089	0.481	9.91e-08	B cell			MGAT4A	5.43e-14	0.271852	0.375	0.249	1.98e-09	T cell
HDAC9	3.75e-12	-0.0629287	0.398	0.844	1.37e-07	B cell			ACAP2	5.87e-14	0.272738	0.393	0.279	2.14e-09	T cell
EGFL6	4.17e-12	-0.936735	0.052	0.429	1.52e-07	B cell			SLC2A3	5.88e-14	0.47011	0.762	0.682	2.14e-09	T cell
COL3A1	4.83e-12	-1.10641	0.194	0.636	1.76e-07	B cell			TAP1	6e-14	-0.229918	0.221	0.35	2.19e-09	T cell
DAB2	5.11e-12	-1.22788	0.194	0.649	1.86e-07	B cell			HELZ	6.07e-14	0.282948	0.363	0.242	2.21e-09	T cell
AC013394.1	5.65e-12	-0.416842	0.194	0.623	2.06e-07	B cell			NIFK	8.07e-14	-0.201125	0.148	0.277	2.95e-09	T cell
MAN1A1	6.58e-12	-0.97989	0.335	0.805	2.4e-07	B cell			PTPRA	8.35e-14	0.238628	0.335	0.209	3.04e-09	T cell
DENND4A	7.37e-12	-0.676072	0.508	0.935	2.69e-07	B cell			WIPF1	8.65e-14	0.278989	0.52	0.407	3.15e-09	T cell
ARHGAP15	8.09e-12	-1.01381	0.445	0.883	2.95e-07	B cell			S1PR4	9.07e-14	-0.183292	0.138	0.262	3.31e-09	T cell
CYR61	1.12e-11	-0.480567	0.037	0.364	4.09e-07	B cell			RPL35	9.25e-14	0.279859	0.973	0.986	3.37e-09	T cell
ATP6V0C	1.19e-11	0.694034	0.314	0	4.34e-07	B cell			PPM1K	9.28e-14	-0.243742	0.236	0.381	3.38e-09	T cell
ARIH1	1.2e-11	-0.662853	0.471	0.909	4.39e-07	B cell			FRMD4B	9.96e-14	0.271291	0.266	0.14	3.63e-09	T cell
GPC3	1.41e-11	-1.05449	0.042	0.39	5.13e-07	B cell			MRPS34	1.08e-13	-0.19572	0.178	0.312	3.93e-09	T cell
C7	1.51e-11	-0.443537	0.068	0.429	5.51e-07	B cell			RPS11	1.2e-13	0.401955	0.968	0.977	4.38e-09	T cell
SIK3	1.54e-11	-0.944061	0.461	0.896	5.63e-07	B cell			PLEKHA2	1.24e-13	0.218955	0.302	0.177	4.53e-09	T cell
TLE5	1.9e-11	0.827713	0.309	0	6.93e-07	B cell			PFN1	1.25e-13	-0.33401	0.867	0.918	4.56e-09	T cell
DLEU2	1.95e-11	-0.668777	0.304	0.766	7.1e-07	B cell			DYNLT1	1.57e-13	0.238959	0.349	0.221	5.74e-09	T cell
LAMA2	2.25e-11	-1.15787	0.084	0.429	8.22e-07	B cell			CD3E	1.69e-13	-0.2562	0.734	0.833	6.18e-09	T cell
ZCCHC7	2.55e-11	-1.1466	0.466	0.831	9.31e-07	B cell			ZFP36L2	1.75e-13	0.347765	0.905	0.913	6.39e-09	T cell
MTSS1	3.56e-11	-1.14679	0.393	0.74	1.3e-06	B cell			RAB2A	1.82e-13	0.263043	0.416	0.296	6.63e-09	T cell
PDE4D	4.17e-11	-1.2182	0.225	0.662	1.52e-06	B cell			COA1	1.99e-13	0.218091	0.265	0.144	7.26e-09	T cell
SERPINE2	4.88e-11	-0.913983	0.366	0.766	1.78e-06	B cell			CREBRF	2.07e-13	0.276527	0.373	0.251	7.55e-09	T cell
SELENOP	7.4e-11	-1.46676	0.283	0.701	2.7e-06	B cell			CSK	2.19e-13	-0.210036	0.183	0.308	7.98e-09	T cell
CCDC91	8.63e-11	-0.668903	0.304	0.753	3.15e-06	B cell			NDFIP1	2.47e-13	0.270877	0.485	0.394	9e-09	T cell
MEG3	1.03e-10	-1.09268	0.11	0.506	3.76e-06	B cell			AC025164.1	2.5e-13	-0.239644	0.15	0.272	9.12e-09	T cell
TBC1D5	1.08e-10	-0.84143	0.419	0.844	3.96e-06	B cell			TAB2	2.62e-13	0.233501	0.268	0.163	9.55e-09	T cell
PLEKHG1	1.19e-10	-0.927314	0.267	0.701	4.34e-06	B cell			CAPG	3.01e-13	-0.252167	0.193	0.318	1.1e-08	T cell
IFI30	1.28e-10	0.730385	0.351	0.013	4.68e-06	B cell			TSPO	3.03e-13	-0.238307	0.388	0.539	1.11e-08	T cell
ZSWIM6	1.34e-10	-0.936518	0.325	0.766	4.9e-06	B cell			RPL13A	3.14e-13	0.479952	0.984	0.99	1.15e-08	T cell
ANKRD44	1.46e-10	-0.713013	0.571	0.948	5.34e-06	B cell			INPP4A	3.79e-13	0.21043	0.268	0.144	1.38e-08	T cell
C1QB	1.47e-10	-1.03271	0.277	0.714	5.37e-06	B cell			UBR2	3.88e-13	0.226349	0.273	0.16	1.42e-08	T cell
SPIDR	1.54e-10	-0.7391	0.283	0.727	5.61e-06	B cell			LGALS1	4.13e-13	-0.283664	0.584	0.733	1.51e-08	T cell
KHDRBS2	1.58e-10	-0.830016	0.131	0.532	5.75e-06	B cell			HECTD1	4.14e-13	0.221083	0.251	0.134	1.51e-08	T cell
IMMP2L	1.64e-10	-0.637683	0.241	0.675	5.99e-06	B cell			AC044849.1	4.27e-13	0.226151	0.25	0.134	1.56e-08	T cell
PDK4	2.5e-10	-0.746144	0.047	0.377	9.11e-06	B cell			TRIM33	4.28e-13	0.214251	0.266	0.149	1.56e-08	T cell
DCN	2.51e-10	-1.19472	0.23	0.597	9.15e-06	B cell			YWHAH	4.46e-13	-0.210247	0.174	0.3	1.63e-08	T cell
ZEB2	2.63e-10	-0.989581	0.445	0.844	9.58e-06	B cell			CDKN2D	4.53e-13	-0.174083	0.23	0.37	1.65e-08	T cell
RNASE1	2.78e-10	-1.21549	0.236	0.662	1.01e-05	B cell			PYCARD	4.88e-13	-0.196311	0.166	0.287	1.78e-08	T cell
RPS17	3.07e-10	1.87935	0.733	0.403	1.12e-05	B cell			CFL1	5.26e-13	-0.289539	0.885	0.92	1.92e-08	T cell
ARHGAP24	3.19e-10	-0.93037	0.257	0.688	1.16e-05	B cell			BIRC2	5.34e-13	0.249821	0.291	0.181	1.95e-08	T cell
SPP1	3.31e-10	-2.55888	0.555	0.896	1.21e-05	B cell			2023-03-06	5.47e-13	0.219714	0.306	0.192	2e-08	T cell
ZBTB20	3.82e-10	-0.668753	0.419	0.844	1.39e-05	B cell			TNKS2	5.73e-13	0.259804	0.252	0.138	2.09e-08	T cell
NAV3	3.96e-10	-0.844979	0.016	0.286	1.44e-05	B cell			KLF3	6.06e-13	0.260985	0.317	0.188	2.21e-08	T cell
CD14	4.15e-10	-1.06737	0.131	0.481	1.51e-05	B cell			RPL15	6.14e-13	0.353651	0.97	0.98	2.24e-08	T cell
PDE3B	4.58e-10	-0.692788	0.136	0.532	1.67e-05	B cell			PRRC2B	7.05e-13	0.283611	0.363	0.247	2.57e-08	T cell
MGAT5	4.92e-10	-1.00947	0.382	0.779	1.79e-05	B cell			INPP5D	7.32e-13	0.239322	0.31	0.193	2.67e-08	T cell
FAM69A	5.68e-10	-0.675775	0.147	0.545	2.07e-05	B cell			PHLDA1	7.33e-13	-0.311176	0.208	0.318	2.67e-08	T cell
FOXO3	5.85e-10	-0.803947	0.204	0.623	2.13e-05	B cell			TGFBR2	9.25e-13	0.259374	0.407	0.316	3.37e-08	T cell
SIPA1L1	6.44e-10	-0.675115	0.408	0.831	2.35e-05	B cell			NIN	9.94e-13	0.242698	0.326	0.199	3.63e-08	T cell
SNHG1	7.28e-10	0.439379	0.267	0	2.66e-05	B cell			GNB1	1.09e-12	0.265882	0.468	0.351	3.97e-08	T cell
COG5	8.9e-10	-0.655428	0.246	0.662	3.24e-05	B cell			RPS14	1.1e-12	0.280781	0.984	0.999	4.02e-08	T cell
PRG2	9.08e-10	1.13352	0.503	0.13	3.31e-05	B cell			DNM2	1.11e-12	0.203169	0.256	0.144	4.04e-08	T cell
IL1RL1	9.84e-10	-0.140717	0.052	0.325	3.59e-05	B cell			ANXA6	1.12e-12	-0.214184	0.27	0.41	4.09e-08	T cell
RAD51B	9.89e-10	-0.772823	0.22	0.636	3.61e-05	B cell			SCML4	1.14e-12	0.278311	0.329	0.225	4.17e-08	T cell
CD36	1.11e-09	-1.04316	0.136	0.519	4.06e-05	B cell			UBC	1.15e-12	0.360074	0.941	0.964	4.2e-08	T cell
MAF	1.24e-09	-0.713243	0.11	0.481	4.51e-05	B cell			RAP1A	1.16e-12	0.265222	0.428	0.315	4.25e-08	T cell
C1QC	1.41e-09	-0.774298	0.178	0.571	5.14e-05	B cell			IL7R	1.22e-12	0.343027	0.687	0.728	4.46e-08	T cell
BANK1	1.52e-09	-1.20503	0.586	0.818	5.55e-05	B cell			TSC22D3	1.25e-12	0.384092	0.894	0.858	4.55e-08	T cell
AP001011.1	1.59e-09	-0.694384	0.12	0.494	5.81e-05	B cell			PLIN2	1.25e-12	0.299466	0.352	0.227	4.56e-08	T cell
HBA1	1.76e-09	-1.03175	0.346	0.766	6.43e-05	B cell			SP140	1.3e-12	0.218606	0.286	0.181	4.73e-08	T cell
RNASEK	1.77e-09	0.744771	0.424	0.065	6.47e-05	B cell			GABARAPL1	1.31e-12	0.228104	0.366	0.226	4.77e-08	T cell
PTPRJ	1.81e-09	-0.819528	0.262	0.675	6.61e-05	B cell			EIF4A2	1.34e-12	-0.256482	0.681	0.797	4.89e-08	T cell
SLC9A9	1.84e-09	-0.830549	0.215	0.623	6.72e-05	B cell			ABI1	1.35e-12	0.239991	0.319	0.209	4.93e-08	T cell
RERE	1.89e-09	-0.625516	0.539	0.909	6.91e-05	B cell			ARPC4	1.37e-12	-0.216394	0.315	0.453	4.98e-08	T cell
AP002075.1	2.1e-09	-0.381725	0.026	0.299	7.67e-05	B cell			SMC5	1.6e-12	0.257254	0.298	0.182	5.85e-08	T cell
PHACTR2	2.4e-09	-0.97095	0.204	0.597	8.76e-05	B cell			GPSM3	1.76e-12	-0.250618	0.414	0.544	6.4e-08	T cell
ITFG1	2.81e-09	-0.499676	0.246	0.649	0.000102567	B cell			RBM39	1.79e-12	0.281971	0.834	0.775	6.54e-08	T cell
BCAS3	2.86e-09	-0.527817	0.194	0.584	0.000104342	B cell			MYL12B	2.02e-12	-0.25796	0.764	0.844	7.36e-08	T cell
LINC01004	2.98e-09	-0.610203	0.141	0.519	0.000108654	B cell			BRD1	2.22e-12	0.198944	0.281	0.171	8.11e-08	T cell
RB1	3.3e-09	-0.563085	0.382	0.792	0.000120456	B cell			PSMB8	2.27e-12	-0.227992	0.382	0.528	8.29e-08	T cell
SLC16A10	3.44e-09	-0.816704	0.073	0.403	0.000125646	B cell			BRWD1	2.34e-12	0.225821	0.283	0.188	8.52e-08	T cell
PTPRK	3.73e-09	-0.665307	0.152	0.532	0.000136208	B cell			KIAA0040	2.61e-12	-0.164818	0.138	0.257	9.53e-08	T cell
CAMK2D	4.43e-09	-0.350234	0.44	0.831	0.000161453	B cell			TCEA1	2.81e-12	0.230284	0.318	0.205	1.02e-07	T cell
PDE7B	4.89e-09	-0.586852	0.068	0.39	0.000178302	B cell			EIF5A	2.84e-12	-0.244221	0.405	0.549	1.04e-07	T cell
BMP5	4.9e-09	-0.700209	0.047	0.325	0.000178557	B cell			TYMP	2.86e-12	-0.239466	0.261	0.36	1.04e-07	T cell
IQGAP2	6.89e-09	-0.770074	0.283	0.688	0.000251402	B cell			ARPC5L	3.2e-12	-0.214775	0.271	0.409	1.17e-07	T cell
ATRNL1	6.95e-09	-0.638447	0.021	0.273	0.000253528	B cell			TTC19	3.46e-12	0.210407	0.295	0.189	1.26e-07	T cell
ZFAND3	7.13e-09	-0.716426	0.361	0.766	0.000260231	B cell			PKN2	3.48e-12	0.228941	0.306	0.206	1.27e-07	T cell
TTC28	8.39e-09	-0.489811	0.11	0.442	0.000305865	B cell			TNFAIP8	3.79e-12	0.337028	0.502	0.453	1.38e-07	T cell
CDH11	9.54e-09	-0.582722	0.047	0.338	0.000348024	B cell			RB1CC1	3.99e-12	0.243755	0.346	0.222	1.46e-07	T cell
GABARAP	1.02e-08	0.6482	0.356	0.039	0.000371529	B cell			CLEC2B	4.12e-12	0.340635	0.553	0.469	1.5e-07	T cell
PAN3	1.02e-08	-0.679137	0.351	0.753	0.000373762	B cell			UBE2L6	4.42e-12	-0.19204	0.169	0.281	1.61e-07	T cell
DPYD	1.06e-08	-0.796787	0.188	0.571	0.000385873	B cell			ARHGAP30	5.05e-12	-0.21069	0.253	0.375	1.84e-07	T cell
F3	1.1e-08	-0.439722	0.047	0.338	0.0004004	B cell			SCFD1	5.09e-12	0.214602	0.254	0.148	1.86e-07	T cell
PHTF2	1.29e-08	-0.641288	0.236	0.623	0.000468965	B cell			CD27	5.31e-12	-0.228117	0.234	0.366	1.94e-07	T cell
CXCL14	1.3e-08	-0.888409	0.047	0.312	0.000475322	B cell			STAU1	5.52e-12	0.2068	0.315	0.193	2.01e-07	T cell
PRLR	1.46e-08	-0.556925	0.089	0.416	0.000530992	B cell			PKM	5.62e-12	-0.253671	0.329	0.451	2.05e-07	T cell
ANGPTL1	1.46e-08	-0.579829	0.168	0.532	0.000533725	B cell			GTF3A	5.76e-12	-0.225999	0.406	0.551	2.1e-07	T cell
TTC17	1.51e-08	-0.553344	0.272	0.662	0.00054947	B cell			SRSF7	5.79e-12	-0.273485	0.833	0.904	2.11e-07	T cell
BMP2K	1.61e-08	-0.74716	0.319	0.701	0.000585661	B cell			ELF2	6.5e-12	0.211179	0.295	0.174	2.37e-07	T cell
ATP8B4	1.62e-08	-0.693971	0.052	0.338	0.000590868	B cell			BCL7C	6.83e-12	-0.184963	0.19	0.3	2.49e-07	T cell
COL14A1	1.82e-08	-0.475702	0.037	0.299	0.000664888	B cell			TPI1	7.14e-12	-0.277257	0.457	0.586	2.6e-07	T cell
ELMO1	2.13e-08	-0.401329	0.361	0.74	0.000777857	B cell			MICOS10	7.33e-12	-0.164191	0.246	0.381	2.67e-07	T cell
COL19A1	2.35e-08	-0.828491	0.173	0.532	0.000857038	B cell			NAA50	8.68e-12	0.199475	0.257	0.146	3.17e-07	T cell
ACBD6	2.39e-08	-0.444943	0.173	0.532	0.000871811	B cell			LIMD2	8.72e-12	-0.257794	0.449	0.581	3.18e-07	T cell
PRKCE	2.55e-08	-0.826963	0.304	0.688	0.000931007	B cell			CDK2AP2	8.88e-12	-0.206085	0.168	0.277	3.24e-07	T cell
WWP1	2.73e-08	-0.636281	0.099	0.429	0.000996796	B cell			ZEB2	9.64e-12	0.341664	0.305	0.184	3.52e-07	T cell
STRN3	2.93e-08	-0.475865	0.178	0.545	0.00106722	B cell			BTG2	1.15e-11	-0.359488	0.698	0.773	4.21e-07	T cell
HBG2	3.22e-08	-0.779293	0.56	0.909	0.00117415	B cell			GADD45GIP1	1.16e-11	-0.195634	0.253	0.382	4.22e-07	T cell
SSH2	3.34e-08	-0.837306	0.466	0.805	0.00121806	B cell			SP110	1.16e-11	-0.240272	0.329	0.459	4.25e-07	T cell
AF165147.1	3.48e-08	-0.660482	0.047	0.325	0.0012685	B cell			TOP1	1.28e-11	0.248753	0.494	0.373	4.66e-07	T cell
FGF13	3.64e-08	-1.22857	0.031	0.286	0.00132821	B cell			TRADD	1.43e-11	-0.198516	0.18	0.296	5.22e-07	T cell
MIF	3.65e-08	0.768925	0.581	0.234	0.00132974	B cell			AGO3	1.64e-11	0.214897	0.258	0.16	5.98e-07	T cell
PTMA	4.2e-08	1.10643	0.995	0.987	0.00153251	B cell			RSBN1L	1.74e-11	-0.189855	0.255	0.39	6.35e-07	T cell
ARHGAP12	4.31e-08	-0.511973	0.079	0.364	0.0015724	B cell			GLG1	1.93e-11	0.230411	0.402	0.291	7.02e-07	T cell
SPARC	4.4e-08	-0.75847	0.236	0.597	0.00160563	B cell			TSC22D1	1.94e-11	0.30609	0.271	0.153	7.06e-07	T cell
C1QA	4.4e-08	-1.15485	0.33	0.688	0.00160639	B cell			RPL32	2e-11	0.314011	0.989	0.999	7.28e-07	T cell
MS4A4A	4.48e-08	-0.620772	0.105	0.429	0.00163299	B cell			FLNA	2e-11	-0.245814	0.456	0.595	7.29e-07	T cell
PLPP3	5.28e-08	-0.633887	0.099	0.416	0.00192681	B cell			FKBP1A	2.05e-11	-0.212055	0.289	0.413	7.46e-07	T cell
CBLB	5.71e-08	-0.777674	0.283	0.662	0.00208364	B cell			CHCHD10	2.05e-11	-0.206854	0.245	0.369	7.47e-07	T cell
EML4	6.04e-08	-0.822024	0.534	0.779	0.00220378	B cell			VAMP8	2.09e-11	-0.223185	0.442	0.567	7.62e-07	T cell
IRF1	6.13e-08	1.07693	0.675	0.351	0.00223572	B cell			ILF3-DT	2.12e-11	-0.196339	0.176	0.297	7.75e-07	T cell
SLIT2	6.4e-08	-0.831879	0.058	0.338	0.00233442	B cell			RUNX3	2.14e-11	0.277677	0.58	0.497	7.8e-07	T cell
SYT1	6.64e-08	-0.481313	0.042	0.299	0.00242256	B cell			ITPR1	2.22e-11	0.226172	0.268	0.161	8.1e-07	T cell
GTDC1	7.14e-08	-0.600149	0.131	0.468	0.00260591	B cell			ADAM10	2.23e-11	0.24279	0.294	0.189	8.15e-07	T cell
FOLR2	7.58e-08	-0.636412	0.099	0.416	0.00276318	B cell			JUND	2.28e-11	-0.261029	0.972	0.985	8.31e-07	T cell
PUM2	7.75e-08	-0.541968	0.272	0.649	0.00282686	B cell			YME1L1	2.37e-11	-0.226806	0.488	0.632	8.63e-07	T cell
RPL36A	8.16e-08	1.30808	0.806	0.61	0.00297549	B cell			LSM14A	2.4e-11	0.221268	0.355	0.249	8.75e-07	T cell
ADAMTS1	8.24e-08	-0.584093	0.099	0.416	0.00300525	B cell			SPOCK2	2.57e-11	0.257739	0.564	0.463	9.36e-07	T cell
NRP1	8.35e-08	-0.792022	0.099	0.416	0.00304727	B cell			ANKRD12	2.81e-11	0.322148	0.739	0.667	1.02e-06	T cell
ALOX5	8.74e-08	-0.556118	0.199	0.558	0.00318693	B cell			ARIH2	3e-11	0.185363	0.285	0.169	1.09e-06	T cell
LRBA	9.52e-08	-0.487835	0.351	0.727	0.00347331	B cell			HNRNPDL	3.06e-11	0.297708	0.683	0.605	1.12e-06	T cell
NFIA	9.94e-08	-0.616745	0.079	0.377	0.00362641	B cell			RIPOR2	3.29e-11	0.290301	0.512	0.476	1.2e-06	T cell
MRC1	1.07e-07	-0.746741	0.11	0.429	0.00390518	B cell			PPP2R5C	3.53e-11	0.246049	0.681	0.55	1.29e-06	T cell
TMEM131L	1.07e-07	-0.788036	0.267	0.61	0.00391629	B cell			TRAPPC1	3.54e-11	-0.209258	0.332	0.451	1.29e-06	T cell
LRMDA	1.16e-07	-0.982838	0.105	0.416	0.004225	B cell			ANKRD10	3.55e-11	0.203604	0.251	0.142	1.29e-06	T cell
MED13L	1.21e-07	-0.407271	0.539	0.883	0.00439898	B cell			RBPJ	3.68e-11	0.312224	0.431	0.303	1.34e-06	T cell
TRIO	1.25e-07	-0.298468	0.325	0.675	0.00455043	B cell			SENP6	3.98e-11	0.236771	0.343	0.237	1.45e-06	T cell
ITSN1	1.33e-07	-0.886992	0.099	0.39	0.00485482	B cell			RBM4	4e-11	0.193767	0.25	0.15	1.46e-06	T cell
JAZF1	1.36e-07	-0.739486	0.335	0.688	0.00494741	B cell			NSD3	4.2e-11	0.24091	0.546	0.45	1.53e-06	T cell
COMMD10	1.36e-07	-0.518447	0.225	0.584	0.00495617	B cell			BNIP3L	4.67e-11	0.209522	0.259	0.154	1.7e-06	T cell
AC119396.1	1.43e-07	-0.603283	0.073	0.338	0.00521304	B cell			SPN	4.68e-11	-0.195474	0.198	0.318	1.71e-06	T cell
PNRC1	1.51e-07	0.932116	0.869	0.701	0.00551743	B cell			SAMD3	4.75e-11	0.241553	0.36	0.24	1.73e-06	T cell
RPS10	1.54e-07	0.89811	0.932	0.844	0.00562811	B cell			TUBA1B	4.77e-11	-0.248266	0.533	0.66	1.74e-06	T cell
PIP5K1B	1.57e-07	-0.622228	0.126	0.442	0.00571234	B cell			STAT5B	5.17e-11	0.204935	0.28	0.172	1.88e-06	T cell
ITPR2	1.57e-07	-0.896853	0.435	0.766	0.00573015	B cell			PBRM1	5.25e-11	0.212894	0.293	0.19	1.91e-06	T cell
VPS13B	1.6e-07	-0.376672	0.33	0.688	0.00584216	B cell			CSDE1	5.38e-11	0.240893	0.519	0.429	1.96e-06	T cell
COL1A1	1.76e-07	-0.853251	0.204	0.532	0.00640905	B cell			RPS6	5.41e-11	0.280535	0.968	0.993	1.97e-06	T cell
FAM208B	1.76e-07	-0.418398	0.147	0.468	0.00642217	B cell			SELENOW	5.68e-11	-0.235009	0.423	0.552	2.07e-06	T cell
MEG8	1.77e-07	-0.569067	0.063	0.338	0.00647158	B cell			CD7	5.9e-11	-0.147269	0.44	0.579	2.15e-06	T cell
FAM172A	1.85e-07	-0.650129	0.304	0.662	0.00676368	B cell			TMBIM4	5.99e-11	-0.18693	0.271	0.404	2.19e-06	T cell
CSGALNACT1	1.97e-07	-0.796069	0.173	0.506	0.00720196	B cell			ZNF148	6.75e-11	0.234581	0.339	0.234	2.46e-06	T cell
CDK14	2.02e-07	-0.769647	0.277	0.636	0.00738148	B cell			DRAP1	7.07e-11	-0.22984	0.457	0.579	2.58e-06	T cell
STAG1	2.05e-07	-0.520406	0.414	0.779	0.00747866	B cell			FAU	7.62e-11	0.176572	0.978	0.997	2.78e-06	T cell
TBC1D22A	2.07e-07	-0.46805	0.387	0.753	0.00756379	B cell			KLF2	7.67e-11	-0.369215	0.641	0.737	2.8e-06	T cell
KDM6B	2.08e-07	0.931851	0.675	0.364	0.00757063	B cell			ARHGEF3	7.69e-11	0.260278	0.318	0.253	2.81e-06	T cell
MAML2	2.15e-07	-0.635977	0.372	0.74	0.00783115	B cell			PHC3	7.85e-11	0.211224	0.289	0.182	2.86e-06	T cell
LIX1-AS1	2.32e-07	-0.6777	0.058	0.325	0.00845121	B cell			RPL7A	8.46e-11	0.12953	0.969	0.998	3.09e-06	T cell
CARMIL1	2.32e-07	-0.495785	0.141	0.468	0.00845797	B cell			LCOR	8.66e-11	0.198625	0.262	0.157	3.16e-06	T cell
OSBPL10	2.6e-07	-0.985185	0.351	0.597	0.00947539	B cell			CCL4	8.77e-11	0.862098	0.561	0.453	3.2e-06	T cell
RALGPS2	2.63e-07	-0.636128	0.597	0.909	0.00960691	B cell			PRKAG2	8.77e-11	0.286767	0.264	0.161	3.2e-06	T cell
DIP2B	2.72e-07	-0.550846	0.251	0.61	0.00992156	B cell			STK17A	9.69e-11	0.305528	0.623	0.562	3.53e-06	T cell
PMP22	2.93e-07	-0.77791	0.099	0.39	0.0106938	B cell			TFRC	1.16e-10	0.216496	0.319	0.204	4.25e-06	T cell
PDZRN4	3.18e-07	-0.870553	0.042	0.286	0.0116151	B cell			DHRS7	1.28e-10	-0.199187	0.24	0.351	4.67e-06	T cell
ENPP1	3.95e-07	-0.74213	0.089	0.364	0.0144209	B cell			STT3B	1.35e-10	0.206412	0.347	0.241	4.94e-06	T cell
SLC40A1	4.11e-07	-0.476066	0.089	0.377	0.0149879	B cell			EP300	1.5e-10	0.195344	0.29	0.189	5.48e-06	T cell
SSBP2	4.23e-07	-0.657093	0.251	0.597	0.0154478	B cell			PSMA7	1.72e-10	-0.254242	0.604	0.7	6.28e-06	T cell
EIF2AK3	4.38e-07	-0.833126	0.335	0.61	0.0159783	B cell			NDUFS8	1.73e-10	-0.174607	0.213	0.336	6.32e-06	T cell
SBF2	4.38e-07	-0.745045	0.194	0.519	0.0159813	B cell			CAPNS1	1.88e-10	-0.189102	0.27	0.377	6.87e-06	T cell
FHIT	4.77e-07	-0.602481	0.157	0.481	0.0173937	B cell			CD2	1.93e-10	-0.267287	0.706	0.749	7.02e-06	T cell
RPL30	5.22e-07	0.706445	0.984	0.974	0.0190244	B cell			TTC3	2.12e-10	0.245767	0.462	0.363	7.74e-06	T cell
GRASP	5.61e-07	0.720237	0.555	0.221	0.0204638	B cell			EIF1	2.17e-10	0.276435	0.986	0.994	7.92e-06	T cell
LYN	6.03e-07	-0.721234	0.66	0.922	0.0219872	B cell			RCAN3	2.19e-10	0.242238	0.422	0.323	7.97e-06	T cell
CSF1R	6.19e-07	-0.571459	0.105	0.377	0.0225859	B cell			ARID5A	2.32e-10	0.208723	0.299	0.207	8.45e-06	T cell
RGS2	6.3e-07	1.2303	0.576	0.234	0.0229791	B cell			NABP1	3.11e-10	-0.22999	0.317	0.441	1.13e-05	T cell
AC011287.1	6.34e-07	-0.661399	0.063	0.325	0.0231137	B cell			ZNF451	3.12e-10	0.183538	0.264	0.156	1.14e-05	T cell
RAB11A	6.87e-07	-0.525187	0.429	0.779	0.025058	B cell			ATF7IP2	3.19e-10	0.1989	0.261	0.171	1.16e-05	T cell
SGMS1	7.69e-07	-0.527036	0.199	0.519	0.0280444	B cell			LINC-PINT	3.62e-10	-0.141083	0.433	0.566	1.32e-05	T cell
SEPT2	7.7e-07	-0.163416	0.236	0.494	0.0280904	B cell			KLRB1	3.72e-10	-0.267576	0.316	0.448	1.36e-05	T cell
VCAN	8.3e-07	-0.668536	0.068	0.299	0.0302928	B cell			BZW1	3.9e-10	0.230669	0.497	0.37	1.42e-05	T cell
PTPRD	8.5e-07	-0.481373	0.042	0.26	0.0310208	B cell			PPP2R5E	4.44e-10	0.216806	0.274	0.189	1.62e-05	T cell
PEAK1	8.52e-07	-0.595148	0.23	0.571	0.0310735	B cell			SIGIRR	4.69e-10	-0.169998	0.259	0.35	1.71e-05	T cell
TNS3	8.7e-07	-0.443909	0.168	0.481	0.0317298	B cell			PGAM1	4.79e-10	-0.195123	0.256	0.38	1.75e-05	T cell
COLEC12	9.42e-07	-0.784013	0.058	0.299	0.0343465	B cell			GBP5	4.83e-10	-0.196848	0.213	0.333	1.76e-05	T cell
FBXL17	9.98e-07	-0.425412	0.272	0.61	0.0363965	B cell			RBM33	4.91e-10	0.191045	0.324	0.212	1.79e-05	T cell
PSD3	1e-06	-0.370021	0.115	0.403	0.0365305	B cell			RNF115	5.14e-10	0.199096	0.302	0.198	1.87e-05	T cell
TCL1A	1.03e-06	-0.575038	0.246	0.584	0.0374792	B cell			CCT8	5.3e-10	-0.191957	0.239	0.353	1.93e-05	T cell
COL4A3BP	1.04e-06	-0.419253	0.183	0.506	0.0378337	B cell			CYLD	5.39e-10	0.250964	0.453	0.367	1.97e-05	T cell
HLA-A	1.05e-06	1.12032	0.942	0.844	0.0384092	B cell			AC245297.3	6.82e-10	0.196052	0.342	0.251	2.49e-05	T cell
DIRC2	1.08e-06	-0.476652	0.047	0.286	0.0395149	B cell			RPL4	7.2e-10	0.207742	0.8	0.843	2.63e-05	T cell
EDA	1.1e-06	-0.535074	0.037	0.26	0.0400221	B cell			CDK6	7.3e-10	0.272304	0.36	0.255	2.66e-05	T cell
EHBP1	1.11e-06	-0.409327	0.136	0.442	0.0405415	B cell			DNAJC3	7.66e-10	0.179635	0.267	0.159	2.79e-05	T cell
NT5C2	1.13e-06	-0.422535	0.194	0.519	0.0410742	B cell			CCDC107	8.03e-10	-0.186971	0.278	0.403	2.93e-05	T cell
SAMD5	1.14e-06	-0.332016	0.037	0.26	0.041648	B cell			EPC1	8.69e-10	0.228067	0.512	0.442	3.17e-05	T cell
PID1	1.19e-06	-0.335304	0.058	0.286	0.0434662	B cell			MAP4	8.76e-10	0.247309	0.359	0.281	3.2e-05	T cell
ARL15	1.21e-06	-0.646824	0.225	0.558	0.0442972	B cell			XBP1	8.8e-10	-0.230126	0.345	0.466	3.21e-05	T cell
ENPP2	1.26e-06	-0.638594	0.12	0.416	0.0461128	B cell			PCM1	8.86e-10	0.22837	0.484	0.37	3.23e-05	T cell
CDK8	1.27e-06	-0.304158	0.105	0.364	0.046446	B cell			RPS5	8.96e-10	0.0797782	0.939	0.985	3.27e-05	T cell
CD36	7.5e-68	-1.69494	0.078	0.691	2.74e-63	NK cell			BBX	9.39e-10	0.233787	0.428	0.322	3.43e-05	T cell
F13A1	1.33e-61	-2.47372	0.159	0.789	4.84e-57	NK cell			PHB	9.93e-10	-0.164189	0.174	0.28	3.62e-05	T cell
AC016831.7	1.96e-56	-0.951246	0.302	0.926	7.14e-52	NK cell			DDX3X	1e-09	0.316517	0.786	0.745	3.65e-05	T cell
HBA2	9.42e-56	-2.11889	0.336	0.949	3.44e-51	NK cell			GATAD2A	1.08e-09	0.172567	0.251	0.152	3.95e-05	T cell
DAB2	5.9e-53	-1.76281	0.204	0.789	2.15e-48	NK cell			HNRNPA2B1	1.09e-09	-0.187984	0.817	0.905	3.96e-05	T cell
MT-RNR1	2.4e-49	3.32176	0.512	0	8.75e-45	NK cell			NLRC5	1.12e-09	0.189839	0.309	0.215	4.09e-05	T cell
MT-RNR2	2.4e-49	4.532	0.512	0	8.75e-45	NK cell			HUWE1	1.2e-09	0.189007	0.301	0.199	4.37e-05	T cell
HBG2	3.77e-46	-2.29285	0.309	0.88	1.37e-41	NK cell			PCBP1	1.29e-09	-0.213461	0.465	0.561	4.7e-05	T cell
SPP1	4.1e-46	-2.67059	0.415	0.931	1.5e-41	NK cell			KRTCAP2	1.3e-09	0.189408	0.319	0.218	4.75e-05	T cell
LGMN	4.08e-45	-1.74567	0.156	0.686	1.49e-40	NK cell			SF3B1	1.34e-09	0.231326	0.544	0.475	4.89e-05	T cell
SELENOP	2.47e-44	-1.74985	0.275	0.829	9.02e-40	NK cell			BTF3	1.35e-09	-0.0701784	0.776	0.875	4.92e-05	T cell
HBA1	2.89e-44	-2.10274	0.227	0.789	1.05e-39	NK cell			ATP5PB	1.38e-09	-0.183994	0.244	0.361	5.05e-05	T cell
FGF13	3.89e-44	-1.44622	0.032	0.44	1.42e-39	NK cell			LSM2	1.41e-09	-0.163294	0.17	0.274	5.16e-05	T cell
SOX5	3.18e-43	-1.27299	0.105	0.594	1.16e-38	NK cell			TPT1	1.43e-09	0.289253	0.993	1	5.22e-05	T cell
DLK1	8.67e-42	-1.319	0.079	0.531	3.16e-37	NK cell			CAV1	1.53e-09	-0.210371	0.16	0.266	5.58e-05	T cell
BMP5	9.2e-42	-0.680061	0.025	0.411	3.36e-37	NK cell			NEDD9	1.6e-09	0.251614	0.34	0.243	5.85e-05	T cell
MTATP6P1	1e-41	1.20349	0.451	0	3.66e-37	NK cell			GPATCH8	1.63e-09	0.219459	0.324	0.237	5.93e-05	T cell
SLC9A9	3.8e-41	-1.62912	0.195	0.697	1.39e-36	NK cell			APOBEC3G	1.66e-09	-0.236168	0.279	0.387	6.05e-05	T cell
EGFL6	5.3e-41	-0.853894	0.052	0.474	1.93e-36	NK cell			SFPQ	1.74e-09	0.25199	0.61	0.541	6.36e-05	T cell
FCHSD2	1.29e-39	-1.61288	0.217	0.709	4.7e-35	NK cell			HSPE1	1.74e-09	-0.0670123	0.558	0.678	6.36e-05	T cell
SNHG29	2.17e-39	0.910188	0.431	0	7.9e-35	NK cell			PTPN1	1.76e-09	0.194479	0.356	0.244	6.43e-05	T cell
MTRNR2L12	3.14e-39	-0.860374	0.211	0.726	1.14e-34	NK cell			FUBP1	1.83e-09	0.179283	0.3	0.215	6.68e-05	T cell
ITPR2	1.57e-38	-1.24378	0.277	0.771	5.71e-34	NK cell			HSPB1	1.96e-09	-0.159921	0.461	0.593	7.13e-05	T cell
SNHG5	3.49e-38	0.828901	0.42	0	1.27e-33	NK cell			GPBP1	1.97e-09	0.239083	0.614	0.53	7.19e-05	T cell
PLTP	7.8e-38	-1.79684	0.163	0.646	2.84e-33	NK cell			RPL12	2.14e-09	0.193387	0.968	0.993	7.82e-05	T cell
CXCL14	2.82e-37	-0.76685	0.013	0.331	1.03e-32	NK cell			LAMTOR1	2.28e-09	-0.159158	0.192	0.295	8.32e-05	T cell
ENPP2	3.03e-37	-0.794336	0.057	0.463	1.1e-32	NK cell			SSNA1	2.36e-09	-0.160456	0.203	0.306	8.61e-05	T cell
GAS5	9.86e-37	0.795846	0.407	0	3.6e-32	NK cell			SDCBP	2.51e-09	0.235458	0.504	0.397	9.16e-05	T cell
LYVE1	1.04e-36	-1.43978	0.086	0.52	3.78e-32	NK cell			PRDX2	2.62e-09	-0.198629	0.327	0.448	9.55e-05	T cell
MEF2C	4.67e-36	-1.1843	0.144	0.6	1.7e-31	NK cell			ARPC2	2.76e-09	-0.235206	0.793	0.845	0.00010062	T cell
SPRED1	6.36e-36	-1.06966	0.063	0.469	2.32e-31	NK cell			CHD6	2.79e-09	0.185768	0.271	0.174	0.000101915	T cell
AIF1	2.71e-35	-1.04587	0.196	0.691	9.9e-31	NK cell			PRELID1	2.84e-09	-0.184869	0.324	0.442	0.00010371	T cell
IGFBP3	1.02e-34	-1.42745	0.217	0.691	3.74e-30	NK cell			LBH	2.88e-09	-0.153844	0.434	0.564	0.00010506	T cell
RBM47	1.4e-34	-1.20555	0.107	0.549	5.11e-30	NK cell			BCL11B	3.01e-09	0.221891	0.656	0.667	0.00010995	T cell
AC011287.1	6.52e-34	-0.912315	0.053	0.434	2.38e-29	NK cell			PDCD7	3.03e-09	-0.152385	0.16	0.263	0.000110479	T cell
SLIT2	8.14e-34	-0.85707	0.056	0.44	2.97e-29	NK cell			BAZ1A	3.21e-09	0.231525	0.416	0.323	0.000117038	T cell
PCED1B-AS1	1.16e-33	0.725309	0.379	0	4.25e-29	NK cell			LYAR	3.31e-09	-0.190725	0.19	0.296	0.000120732	T cell
LAMA2	1.48e-33	-1.05653	0.082	0.486	5.38e-29	NK cell			VIM	3.43e-09	-0.070009	0.905	0.969	0.00012496	T cell
ELMO1	2.69e-33	-1.14834	0.219	0.674	9.8e-29	NK cell			AQP3	3.46e-09	-0.186753	0.153	0.25	0.000126078	T cell
LINC-PINT	2.77e-33	0.766037	0.375	0	1.01e-28	NK cell			CSRP1	3.59e-09	-0.15307	0.193	0.304	0.00013082	T cell
ZFAND3	5.01e-33	-0.868361	0.284	0.777	1.83e-28	NK cell			TANK	3.67e-09	0.248758	0.322	0.235	0.00013378	T cell
MRC1	9.93e-33	-1.56602	0.105	0.526	3.62e-28	NK cell			YWHAB	3.72e-09	-0.239112	0.636	0.725	0.00013582	T cell
LINC01578	2.72e-32	0.648969	0.366	0	9.92e-28	NK cell			LUM	3.74e-09	0.237556	0.251	0.178	0.000136454	T cell
SNHG6	3.61e-32	0.656571	0.364	0	1.32e-27	NK cell			CD48	4.04e-09	-0.180018	0.693	0.803	0.000147525	T cell
C1QC	3.04e-31	-1.16831	0.205	0.669	1.11e-26	NK cell			ODC1	4.17e-09	0.209994	0.347	0.243	0.00015198	T cell
CD14	3.42e-31	-1.13085	0.181	0.634	1.25e-26	NK cell			MPHOSPH8	4.17e-09	-0.214055	0.399	0.505	0.000152049	T cell
TBC1D5	5.87e-31	-0.897391	0.301	0.771	2.14e-26	NK cell			PPP2R2A	4.21e-09	0.184021	0.293	0.197	0.000153748	T cell
SCN9A	8.32e-31	-0.620233	0.018	0.309	3.03e-26	NK cell			UBE2B	4.24e-09	0.205939	0.466	0.353	0.000154737	T cell
PEAK1	8.8e-31	-0.964352	0.2	0.651	3.21e-26	NK cell			HLA-DRB1	4.29e-09	0.243386	0.393	0.273	0.000156553	T cell
SBF2	9.92e-31	-0.905523	0.217	0.669	3.62e-26	NK cell			TPM1	4.52e-09	0.0870599	0.349	0.446	0.00016492	T cell
BNC2	1.05e-30	-0.723033	0.133	0.56	3.83e-26	NK cell			NDUFC2	4.56e-09	-0.182538	0.27	0.382	0.000166479	T cell
FMNL2	1.48e-30	-0.841609	0.157	0.6	5.39e-26	NK cell			RPL29	4.61e-09	-0.155851	0.959	0.994	0.00016826	T cell
NAV3	3.66e-30	-0.711381	0.02	0.309	1.33e-25	NK cell			FAM133B	4.78e-09	0.225166	0.459	0.392	0.00017454	T cell
HBB	8.61e-30	-1.76563	0.357	0.823	3.14e-25	NK cell			TRBC1	4.87e-09	-0.291348	0.425	0.551	0.000177467	T cell
S100A9	1.19e-29	-0.983498	0.172	0.611	4.34e-25	NK cell			PSMD4	4.91e-09	-0.157832	0.183	0.277	0.000178997	T cell
PRLR	2.02e-29	-0.761671	0.06	0.417	7.35e-25	NK cell			ATP2B4	5.27e-09	0.206846	0.335	0.251	0.000192133	T cell
PHACTR2	2.1e-29	-1.05598	0.194	0.629	7.64e-25	NK cell			CCDC59	5.47e-09	0.199385	0.317	0.23	0.000199544	T cell
NRP1	2.38e-29	-1.00133	0.083	0.44	8.68e-25	NK cell			PSMC5	5.54e-09	-0.165544	0.228	0.339	0.000201981	T cell
HDAC9	3.08e-29	-0.981221	0.142	0.56	1.12e-24	NK cell			IDI1	5.87e-09	0.216104	0.426	0.314	0.000214208	T cell
MAN1A1	4.19e-29	-1.16425	0.243	0.686	1.53e-24	NK cell			PRKAR2A	5.91e-09	0.157029	0.261	0.156	0.000215756	T cell
CNTN5	5.97e-29	-0.684977	0.027	0.309	2.18e-24	NK cell			CST3	5.95e-09	-0.0808588	0.482	0.603	0.000216889	T cell
TCF12	6.01e-29	-1.01948	0.283	0.731	2.19e-24	NK cell			CHD4	6.11e-09	0.216363	0.36	0.26	0.000222928	T cell
GPC3	7.72e-29	-0.873335	0.056	0.377	2.82e-24	NK cell			NPM1	6.3e-09	0.166724	0.792	0.847	0.000229901	T cell
MARCKS	9.21e-29	-0.731028	0.201	0.646	3.36e-24	NK cell			MAPK1	6.4e-09	0.175752	0.266	0.182	0.000233417	T cell
DENND1A	1.96e-28	-0.731658	0.144	0.56	7.14e-24	NK cell			PYURF	6.56e-09	-0.157892	0.201	0.309	0.000239177	T cell
C1QA	2.17e-28	-1.53239	0.406	0.834	7.92e-24	NK cell			ARF6	6.99e-09	-0.204151	0.402	0.503	0.00025483	T cell
FOLR2	3.02e-28	-0.993087	0.117	0.509	1.1e-23	NK cell			HSP90AB1	7.08e-09	-0.221293	0.861	0.933	0.000258205	T cell
QKI	3.02e-28	-1.19544	0.347	0.76	1.1e-23	NK cell			INO80D	7.29e-09	0.16443	0.257	0.155	0.000265843	T cell
RNASE1	4.4e-28	-1.49423	0.33	0.76	1.61e-23	NK cell			RPL18	7.81e-09	0.171602	0.971	0.994	0.00028486	T cell
PAN3	4.52e-28	-0.689947	0.272	0.726	1.65e-23	NK cell			MRPL20	7.9e-09	-0.181734	0.273	0.378	0.000288095	T cell
RABGAP1L	1.17e-27	-0.948601	0.453	0.869	4.25e-23	NK cell			DBNL	8.33e-09	-0.15117	0.168	0.26	0.000303786	T cell
RBPJ	1.37e-27	-2.5401	0.369	0.76	4.99e-23	NK cell			CLTA	8.4e-09	-0.165191	0.297	0.366	0.000306294	T cell
MEG3	1.77e-27	-1.23048	0.144	0.549	6.45e-23	NK cell			TAOK3	8.49e-09	0.233652	0.394	0.316	0.000309775	T cell
ZSWIM6	1.9e-27	-1.01566	0.247	0.686	6.92e-23	NK cell			ERN1	9.17e-09	0.203542	0.299	0.212	0.000334428	T cell
NPAS3	2.15e-27	-0.541203	0.027	0.314	7.86e-23	NK cell			SMG1	9.43e-09	0.191019	0.371	0.275	0.000343848	T cell
AC027290.2	2.79e-27	0.77903	0.316	0	1.02e-22	NK cell			ZFC3H1	9.74e-09	0.174103	0.278	0.182	0.000355249	T cell
ARL15	3.45e-27	-0.667345	0.213	0.646	1.26e-22	NK cell			CMC2	1.06e-08	0.165023	0.282	0.186	0.000387618	T cell
COLEC12	3.59e-27	-1.04561	0.062	0.394	1.31e-22	NK cell			RPS9	1.08e-08	0.21888	0.967	0.986	0.000395557	T cell
LRMDA	4.42e-27	-1.15526	0.137	0.526	1.61e-22	NK cell			ATP5F1D	1.1e-08	-0.194654	0.486	0.589	0.000401375	T cell
TTC28	4.44e-27	-0.70525	0.098	0.474	1.62e-22	NK cell			NDUFS5	1.14e-08	0.196129	0.63	0.601	0.000416267	T cell
PRKG1	4.79e-27	-0.989017	0.107	0.486	1.75e-22	NK cell			APOBEC3C	1.15e-08	-0.166849	0.167	0.262	0.000419256	T cell
CYBB	7.04e-27	-0.583874	0.067	0.411	2.57e-22	NK cell			MAN1A2	1.15e-08	0.227075	0.292	0.209	0.000421261	T cell
C11orf96	8.71e-27	0.846893	0.425	0.046	3.18e-22	NK cell			DDX21	1.19e-08	0.251296	0.484	0.411	0.000434192	T cell
PLAGL1	1.55e-26	-0.880711	0.109	0.474	5.67e-22	NK cell			MAP1LC3B	1.21e-08	0.222206	0.439	0.35	0.000439645	T cell
CD163	2.8e-26	-1.08068	0.093	0.457	1.02e-21	NK cell			ZNF207	1.23e-08	0.191027	0.404	0.291	0.000450203	T cell
CD68	3.36e-26	-0.697927	0.076	0.423	1.23e-21	NK cell			TLN1	1.26e-08	-0.20646	0.434	0.538	0.000458357	T cell
MAF	3.79e-26	-0.920167	0.2	0.611	1.38e-21	NK cell			PRF1	1.26e-08	-0.241856	0.188	0.288	0.000461191	T cell
CR1	4.24e-26	-0.660162	0.028	0.303	1.55e-21	NK cell			S100A10	1.28e-08	-0.176965	0.768	0.865	0.000465337	T cell
XCL1	5.11e-26	1.86133	0.562	0.149	1.87e-21	NK cell			SBDS	1.29e-08	0.231872	0.406	0.314	0.000471834	T cell
STAG1	5.82e-26	-0.687696	0.289	0.726	2.12e-21	NK cell			OCIAD2	1.39e-08	0.133741	0.357	0.359	0.00050627	T cell
MAGI1	9.63e-26	-0.62435	0.091	0.446	3.51e-21	NK cell			ECH1	1.44e-08	-0.12715	0.197	0.303	0.000525664	T cell
WDFY3	1.19e-25	-0.829978	0.089	0.44	4.35e-21	NK cell			MORF4L1	1.44e-08	0.212525	0.59	0.509	0.000526415	T cell
COL3A1	1.5e-25	-0.990399	0.243	0.571	5.46e-21	NK cell			RPL19	1.61e-08	0.0849317	0.971	0.998	0.000586628	T cell
FCGR3A	1.92e-25	-0.587028	0.301	0.731	7e-21	NK cell			ARPC5	1.7e-08	-0.212451	0.442	0.546	0.000618895	T cell
MT-ND1	2.12e-25	-0.898911	0.994	1	7.75e-21	NK cell			VAMP5	1.71e-08	-0.171179	0.231	0.326	0.000624601	T cell
FNDC3B	3.91e-25	-0.4236	0.414	0.834	1.43e-20	NK cell			RPS2	1.73e-08	0.212363	0.987	1	0.000630866	T cell
NCOA1	3.96e-25	-0.668322	0.376	0.806	1.45e-20	NK cell			ITSN2	1.76e-08	0.188387	0.342	0.274	0.000641043	T cell
MS4A6A	5.03e-25	-0.630522	0.101	0.457	1.83e-20	NK cell			ITPKB	1.86e-08	0.171078	0.266	0.167	0.00067783	T cell
TUBA4A	6.95e-25	1.04821	0.522	0.126	2.53e-20	NK cell			CDKN1B	1.88e-08	0.221553	0.367	0.275	0.000684874	T cell
HPGDS	9.26e-25	-0.552292	0.018	0.263	3.38e-20	NK cell			ANKRD11	1.93e-08	0.238795	0.588	0.498	0.000705712	T cell
RUNX1	9.37e-25	-0.887223	0.298	0.714	3.42e-20	NK cell			SEPT9	1.97e-08	-0.108175	0.289	0.398	0.000718013	T cell
DOCK4	1.02e-24	-1.11113	0.095	0.44	3.72e-20	NK cell			RPL10	2.01e-08	0.221336	0.991	1	0.000734932	T cell
C7	1.2e-24	-0.841357	0.064	0.383	4.39e-20	NK cell			ZNHIT1	2.23e-08	-0.165936	0.259	0.37	0.000812265	T cell
DUSP2	1.27e-24	1.0513	0.815	0.429	4.62e-20	NK cell			GPRIN3	2.38e-08	0.222577	0.352	0.265	0.000868356	T cell
SLC16A10	1.35e-24	-0.720186	0.073	0.394	4.91e-20	NK cell			RBM38	2.49e-08	0.157274	0.26	0.164	0.000907726	T cell
SYT1	1.62e-24	-0.643416	0.021	0.274	5.91e-20	NK cell			LMO4	2.53e-08	-0.178621	0.203	0.3	0.000921649	T cell
IL6ST	2.43e-24	-0.899763	0.262	0.646	8.85e-20	NK cell			PSMB3	2.56e-08	-0.177521	0.343	0.433	0.000933521	T cell
MGP	2.84e-24	1.27598	0.551	0.177	1.04e-19	NK cell			BAX	2.61e-08	-0.201165	0.312	0.409	0.000951727	T cell
STARD13	4.15e-24	-0.785282	0.083	0.417	1.51e-19	NK cell			KIF2A	2.64e-08	0.199495	0.353	0.274	0.000962458	T cell
HGF	4.21e-24	-0.623793	0.054	0.354	1.54e-19	NK cell			PPP4R3A	2.69e-08	0.193345	0.345	0.244	0.000980042	T cell
DCN	4.65e-24	-1.03441	0.378	0.566	1.7e-19	NK cell			PRDX1	2.7e-08	-0.197126	0.432	0.545	0.000985944	T cell
PLXDC2	4.84e-24	-1.45482	0.14	0.503	1.77e-19	NK cell			NFKBIA	2.71e-08	-0.35302	0.797	0.831	0.00099002	T cell
PDK4	4.97e-24	-1.23466	0.073	0.394	1.81e-19	NK cell			TMEM123	2.74e-08	0.0719361	0.442	0.498	0.000999537	T cell
FCGRT	6.95e-24	-1.02022	0.24	0.64	2.53e-19	NK cell			PTBP3	2.94e-08	0.203661	0.366	0.281	0.00107411	T cell
FHIT	7.15e-24	-0.812165	0.11	0.463	2.61e-19	NK cell			CNOT4	2.99e-08	0.165381	0.266	0.191	0.00109023	T cell
PSD3	9.06e-24	-0.702031	0.069	0.383	3.3e-19	NK cell			FTL	3.28e-08	0.521391	0.973	0.991	0.00119589	T cell
MT-ATP6	1.58e-23	-0.878078	1	1	5.77e-19	NK cell			CHMP2A	3.41e-08	-0.16212	0.248	0.35	0.00124391	T cell
2023-03-01	2.07e-23	-0.620896	0.047	0.331	7.55e-19	NK cell			PRKDC	3.5e-08	0.185093	0.337	0.231	0.00127596	T cell
SORBS2	2.39e-23	-0.608101	0.053	0.343	8.72e-19	NK cell			PAIP2	3.69e-08	0.188745	0.46	0.354	0.0013473	T cell
SLC40A1	2.63e-23	-0.626638	0.085	0.417	9.58e-19	NK cell			MESD	3.71e-08	-0.146226	0.17	0.269	0.00135279	T cell
CIAO2B	3.14e-23	0.443356	0.273	0	1.14e-18	NK cell			GNAS	4.38e-08	0.228165	0.861	0.814	0.00159946	T cell
IRF1	3.25e-23	0.970897	0.716	0.331	1.19e-18	NK cell			EIF3E	4.61e-08	0.19796	0.631	0.652	0.00168248	T cell
C1QB	3.28e-23	-1.32114	0.385	0.783	1.2e-18	NK cell			IER5L	4.69e-08	-0.198058	0.203	0.304	0.00170958	T cell
PDGFC	3.64e-23	-0.695972	0.051	0.343	1.33e-18	NK cell			RAB7A	4.88e-08	0.179892	0.35	0.252	0.00178136	T cell
SERPINE2	4.46e-23	-1.02088	0.373	0.777	1.63e-18	NK cell			DPP7	4.93e-08	-0.153268	0.261	0.363	0.00179912	T cell
PMP22	4.46e-23	-0.840962	0.11	0.446	1.63e-18	NK cell			BIN1	5.1e-08	-0.1523	0.201	0.297	0.00186197	T cell
HSD17B2	6.22e-23	-0.569938	0.04	0.309	2.27e-18	NK cell			REX1BD	5.23e-08	-0.166214	0.348	0.463	0.0019091	T cell
BTG1	6.24e-23	1.13935	0.96	0.794	2.28e-18	NK cell			PTMS	5.41e-08	-0.221561	0.276	0.376	0.00197355	T cell
NPL	7.62e-23	-0.620643	0.056	0.349	2.78e-18	NK cell			EIF2S3	5.43e-08	-0.0850244	0.377	0.483	0.00198189	T cell
CST7	8.37e-23	0.851348	0.838	0.503	3.05e-18	NK cell			MYO9B	5.72e-08	0.185175	0.289	0.226	0.00208804	T cell
STK3	1.04e-22	-0.589958	0.098	0.434	3.78e-18	NK cell			COX7C	5.9e-08	0.222424	0.827	0.796	0.00215338	T cell
ANKS1A	1.62e-22	-0.683678	0.11	0.44	5.9e-18	NK cell			EIF3G	6.05e-08	-0.174596	0.469	0.586	0.0022073	T cell
WWOX	1.65e-22	-0.59746	0.182	0.56	6.02e-18	NK cell			CLEC2D	6.29e-08	0.230239	0.521	0.441	0.00229372	T cell
MS4A4A	1.69e-22	-1.03193	0.079	0.389	6.16e-18	NK cell			SYNE1	6.44e-08	0.233123	0.365	0.291	0.00234906	T cell
MS4A7	2.09e-22	-0.869773	0.109	0.451	7.62e-18	NK cell			CD247	6.98e-08	0.225895	0.561	0.494	0.00254499	T cell
WWP1	2.41e-22	-0.770019	0.161	0.503	8.81e-18	NK cell			RPS4X	7.08e-08	0.125356	0.984	1	0.00258092	T cell
HLA-A	2.62e-22	0.998073	0.987	0.931	9.55e-18	NK cell			SSB	7.34e-08	-0.167078	0.307	0.42	0.00267743	T cell
EPS8	2.76e-22	-0.703265	0.146	0.497	1.01e-17	NK cell			PLP2	7.51e-08	-0.191593	0.41	0.52	0.00274107	T cell
CPVL	3.04e-22	-0.585833	0.076	0.389	1.11e-17	NK cell			SELENOK	7.96e-08	0.219388	0.537	0.45	0.0029027	T cell
MTSS1	3.94e-22	-0.908841	0.179	0.531	1.44e-17	NK cell			CDC73	9.07e-08	0.158083	0.256	0.176	0.00330882	T cell
COP1	4.02e-22	-0.622504	0.212	0.6	1.46e-17	NK cell			CLK1	9.58e-08	0.208167	0.532	0.443	0.00349379	T cell
LYN	4.83e-22	-0.798279	0.328	0.686	1.76e-17	NK cell			TBCB	1.02e-07	-0.155028	0.218	0.314	0.00370545	T cell
RESF1	4.94e-22	0.491512	0.26	0	1.8e-17	NK cell			SYNE2	1.07e-07	0.265804	0.704	0.625	0.0038875	T cell
FTX	5.04e-22	-0.570422	0.307	0.709	1.84e-17	NK cell			OLA1	1.12e-07	0.167068	0.25	0.17	0.00409876	T cell
DIP2B	7.57e-22	-0.67381	0.144	0.491	2.76e-17	NK cell			MRPL18	1.29e-07	-0.153703	0.168	0.263	0.00471531	T cell
CSF1R	7.7e-22	-0.761446	0.089	0.406	2.81e-17	NK cell			DYNLL1	1.35e-07	-0.199225	0.586	0.689	0.00491019	T cell
AF165147.1	8.5e-22	-0.631805	0.109	0.446	3.1e-17	NK cell			MDFIC	1.48e-07	0.217838	0.374	0.304	0.00538221	T cell
VPS13B	1.03e-21	-0.439553	0.291	0.68	3.77e-17	NK cell			PPIA	1.65e-07	-0.166841	0.841	0.911	0.00602818	T cell
CCL5	1.16e-21	1.25722	0.875	0.663	4.22e-17	NK cell			HSPA5	1.66e-07	0.285826	0.553	0.485	0.00606829	T cell
TNS3	1.3e-21	-0.770511	0.114	0.446	4.73e-17	NK cell			RPL14	1.67e-07	0.0877733	0.966	0.994	0.00607635	T cell
ITSN1	1.47e-21	-0.931702	0.103	0.417	5.37e-17	NK cell			NACA	1.73e-07	0.117298	0.933	0.971	0.00630414	T cell
ABCA1	1.71e-21	-0.853676	0.095	0.411	6.24e-17	NK cell			AURKAIP1	1.79e-07	-0.151412	0.267	0.355	0.00654369	T cell
MT1F	2.16e-21	1.44629	0.301	0.011	7.87e-17	NK cell			CAB39	1.86e-07	0.173547	0.266	0.198	0.00678867	T cell
MAML2	2.22e-21	-0.978298	0.305	0.663	8.1e-17	NK cell			RPL18A	1.89e-07	0.110774	0.976	0.998	0.00688522	T cell
KCTD12	2.41e-21	-0.565477	0.115	0.451	8.8e-17	NK cell			CD46	1.9e-07	0.168884	0.366	0.272	0.0069275	T cell
PRKCA	2.77e-21	-0.638168	0.204	0.577	1.01e-16	NK cell			STK10	1.95e-07	0.188535	0.402	0.324	0.00712828	T cell
VSIG4	3.72e-21	-0.844226	0.088	0.394	1.36e-16	NK cell			RPL11	1.97e-07	0.187276	0.984	0.998	0.00717218	T cell
PDZRN4	4.05e-21	-0.705071	0.051	0.326	1.48e-16	NK cell			PA2G4	2.05e-07	-0.186702	0.344	0.44	0.00746096	T cell
BMP2K	4.17e-21	-0.716736	0.101	0.423	1.52e-16	NK cell			IRF9	2.11e-07	-0.165372	0.207	0.302	0.00770861	T cell
NCKAP5	4.42e-21	-0.611866	0.04	0.286	1.61e-16	NK cell			SAT1	2.13e-07	-0.190961	0.793	0.748	0.00778187	T cell
SLC8A1	5.28e-21	-0.845876	0.084	0.389	1.93e-16	NK cell			DYNLRB1	2.21e-07	-0.154057	0.33	0.441	0.00807286	T cell
ATG7	5.92e-21	-0.726711	0.151	0.497	2.16e-16	NK cell			RNPEPL1	2.29e-07	-0.140444	0.203	0.299	0.00834416	T cell
MBD5	9.37e-21	-0.628401	0.296	0.686	3.42e-16	NK cell			ITGB1	2.29e-07	0.215959	0.574	0.462	0.00835708	T cell
MED13L	9.61e-21	-0.64177	0.363	0.754	3.51e-16	NK cell			EMD	2.32e-07	0.144058	0.257	0.181	0.00847895	T cell
EDA	1.07e-20	-0.732338	0.037	0.28	3.92e-16	NK cell			MAP2K2	2.38e-07	-0.154339	0.243	0.332	0.00866801	T cell
UBE2E2	1.09e-20	-0.710285	0.09	0.394	3.98e-16	NK cell			CST7	2.39e-07	0.177448	0.428	0.442	0.0087153	T cell
ZEB2	1.1e-20	-0.858477	0.624	0.926	4e-16	NK cell			RFLNB	2.42e-07	-0.150276	0.17	0.263	0.00881756	T cell
AC011462.1	1.7e-20	0.613517	0.304	0.017	6.22e-16	NK cell			RPL10A	2.5e-07	0.134336	0.949	0.981	0.00911864	T cell
PDZRN3	1.79e-20	-0.52288	0.05	0.314	6.53e-16	NK cell			AP2S1	2.84e-07	-0.155578	0.234	0.328	0.010363	T cell
SPIDR	2.1e-20	-0.667702	0.259	0.64	7.67e-16	NK cell			UBE3A	2.87e-07	0.166746	0.297	0.201	0.0104628	T cell
CRIP1	2.44e-20	0.906282	0.486	0.131	8.9e-16	NK cell			RPS19BP1	2.94e-07	-0.148435	0.248	0.347	0.0107253	T cell
TAGLN	2.45e-20	0.698304	0.501	0.131	8.93e-16	NK cell			PCSK7	3.01e-07	-0.179841	0.336	0.436	0.010978	T cell
SMYD3	3.06e-20	-0.507049	0.279	0.657	1.12e-15	NK cell			RPS12	3.46e-07	0.252168	0.991	0.998	0.0126187	T cell
JAK2	3.13e-20	-0.586893	0.128	0.457	1.14e-15	NK cell			TUBA4A	3.58e-07	0.0475693	0.474	0.544	0.0130575	T cell
FAF1	3.67e-20	-0.508601	0.252	0.629	1.34e-15	NK cell			TRMT112	3.66e-07	-0.164636	0.45	0.522	0.0133628	T cell
SUMF1	3.79e-20	-0.723894	0.144	0.463	1.38e-15	NK cell			CD83	3.87e-07	0.165063	0.274	0.179	0.0141117	T cell
EIF4G3	4.32e-20	-0.781432	0.285	0.646	1.57e-15	NK cell			FAM102A	3.89e-07	0.15743	0.275	0.186	0.0142009	T cell
ADAP2	4.46e-20	-0.516319	0.047	0.309	1.63e-15	NK cell			RNH1	3.94e-07	-0.136891	0.234	0.308	0.0143598	T cell
NFAT5	4.63e-20	-0.703099	0.314	0.691	1.69e-15	NK cell			SAFB2	3.94e-07	0.145588	0.276	0.186	0.014361	T cell
SLCO2B1	6.36e-20	-0.694074	0.076	0.366	2.32e-15	NK cell			AC020916.1	4.04e-07	-0.225856	0.539	0.647	0.0147471	T cell
MEG8	6.36e-20	-0.527511	0.053	0.32	2.32e-15	NK cell			RAN	4.05e-07	-0.174552	0.478	0.587	0.0147854	T cell
CARMIL1	7.01e-20	-0.446907	0.053	0.32	2.56e-15	NK cell			CD69	4.12e-07	-0.229274	0.867	0.843	0.0150126	T cell
EXOC4	8.31e-20	-0.806227	0.29	0.657	3.03e-15	NK cell			SRSF6	4.13e-07	0.15316	0.278	0.206	0.0150747	T cell
MT1X	1.13e-19	2.95892	0.607	0.326	4.11e-15	NK cell			NAP1L1	4.16e-07	0.235522	0.721	0.707	0.0151679	T cell
CD7	1.13e-19	0.993847	0.814	0.531	4.13e-15	NK cell			NCOR1	4.23e-07	0.194237	0.473	0.388	0.015418	T cell
EVI5	1.36e-19	-0.631738	0.096	0.4	4.96e-15	NK cell			TMEM87A	4.48e-07	0.146059	0.257	0.183	0.0163522	T cell
BLVRB	1.62e-19	-0.645806	0.191	0.543	5.91e-15	NK cell			PAXX	4.71e-07	-0.163767	0.366	0.461	0.0171659	T cell
NAMPT	1.64e-19	-1.48197	0.33	0.68	6e-15	NK cell			CLINT1	4.9e-07	0.161929	0.303	0.216	0.0178691	T cell
RPS26	1.7e-19	1.00627	0.828	0.634	6.2e-15	NK cell			CLIP1	5.09e-07	0.163258	0.272	0.179	0.018554	T cell
UVRAG	2.98e-19	-0.488771	0.199	0.554	1.09e-14	NK cell			CHD9	5.72e-07	0.177071	0.264	0.206	0.0208781	T cell
TGFBR3	3.31e-19	-0.704682	0.262	0.623	1.21e-14	NK cell			FERMT3	6.07e-07	-0.136613	0.171	0.258	0.0221514	T cell
CCNY	3.37e-19	-0.514471	0.221	0.583	1.23e-14	NK cell			RPL5	6.25e-07	0.218799	0.956	0.976	0.0227903	T cell
AREG	3.43e-19	1.55001	0.669	0.32	1.25e-14	NK cell			TNRC6A	6.57e-07	0.174613	0.312	0.238	0.0239768	T cell
ASAP1	3.94e-19	-0.727276	0.288	0.64	1.44e-14	NK cell			DDIT4	6.67e-07	-0.1208	0.505	0.613	0.024324	T cell
ZFP36L2	4.61e-19	0.976066	0.909	0.669	1.68e-14	NK cell			CELF1	6.67e-07	0.16172	0.334	0.247	0.0243449	T cell
IFITM1	4.92e-19	0.645176	0.421	0.091	1.79e-14	NK cell			NOSIP	6.82e-07	-0.170653	0.297	0.403	0.0248651	T cell
CYR61	5.18e-19	-0.493989	0.071	0.349	1.89e-14	NK cell			HSPH1	7.09e-07	-0.12851	0.426	0.535	0.0258664	T cell
COMMD10	5.87e-19	-0.613385	0.199	0.543	2.14e-14	NK cell			OTUD6B-AS1	7.22e-07	-0.118469	0.183	0.274	0.0263435	T cell
TRDC	6.3e-19	0.825343	0.591	0.229	2.3e-14	NK cell			CARD16	7.48e-07	-0.140626	0.211	0.307	0.0273006	T cell
CDH11	6.39e-19	-0.556066	0.058	0.314	2.33e-14	NK cell			RPS18	7.88e-07	0.253896	0.991	0.997	0.028754	T cell
TSC22D3	7.87e-19	0.644381	0.88	0.571	2.87e-14	NK cell			VAMP2	8.08e-07	-0.160979	0.456	0.562	0.0294901	T cell
ACTG2	8.09e-19	0.592692	0.303	0.023	2.95e-14	NK cell			ANXA1	8.27e-07	0.302292	0.774	0.726	0.0301817	T cell
DISC1	8.66e-19	-0.602883	0.063	0.326	3.16e-14	NK cell			RPL8	8.53e-07	-0.0497209	0.968	0.997	0.0311318	T cell
TBXAS1	1.02e-18	-0.629184	0.123	0.429	3.71e-14	NK cell			MORF4L2	8.6e-07	0.185828	0.368	0.284	0.031353	T cell
MCTP1	1.08e-18	-0.782212	0.054	0.309	3.93e-14	NK cell			SSBP4	8.68e-07	-0.147914	0.227	0.317	0.0316798	T cell
SSBP2	1.15e-18	-0.634317	0.153	0.48	4.18e-14	NK cell			GPR183	8.81e-07	0.251831	0.383	0.294	0.0321237	T cell
ARHGAP24	1.17e-18	-0.515491	0.098	0.394	4.27e-14	NK cell			UBE2I	8.82e-07	-0.155166	0.339	0.434	0.0321815	T cell
TNFSF14	1.6e-18	0.656918	0.309	0.029	5.85e-14	NK cell			SELPLG	9.6e-07	-0.138474	0.207	0.301	0.0350211	T cell
MEF2A	1.68e-18	-0.75943	0.264	0.594	6.11e-14	NK cell			ZNF638	9.61e-07	0.170937	0.333	0.269	0.0350577	T cell
DTNB	1.85e-18	-0.617995	0.09	0.366	6.75e-14	NK cell			TRIM38	9.81e-07	-0.150997	0.223	0.301	0.0357865	T cell
TRPS1	2.07e-18	-0.820472	0.137	0.446	7.55e-14	NK cell			RIOK3	9.82e-07	0.144896	0.257	0.177	0.0358345	T cell
CD163L1	2.15e-18	-0.639005	0.037	0.263	7.84e-14	NK cell			WDR33	9.95e-07	0.133298	0.273	0.207	0.036305	T cell
AC020916.1	2.34e-18	0.950444	0.691	0.36	8.55e-14	NK cell			CTSC	1.07e-06	-0.201951	0.409	0.505	0.0389911	T cell
PDE4D	3.02e-18	-0.82601	0.31	0.657	1.1e-13	NK cell			IRF3	1.09e-06	-0.131639	0.207	0.301	0.0395893	T cell
ITFG1	3.73e-18	-0.690416	0.193	0.526	1.36e-13	NK cell			PRRC2C	1.16e-06	0.210407	0.794	0.735	0.0423879	T cell
RASAL2	5.33e-18	-0.297493	0.103	0.389	1.95e-13	NK cell			NDUFB7	1.18e-06	-0.158445	0.3	0.39	0.0429452	T cell
SPPL3	6.64e-18	-0.531885	0.174	0.503	2.42e-13	NK cell			IRF1	1.18e-06	0.16293	0.69	0.722	0.0430369	T cell
CHSY3	6.75e-18	-0.619943	0.062	0.32	2.46e-13	NK cell			PRKACB	1.18e-06	0.15875	0.282	0.201	0.0430715	T cell
PLCB1	6.83e-18	-0.555252	0.277	0.634	2.49e-13	NK cell			CCT6A	1.23e-06	-0.141032	0.22	0.315	0.0448362	T cell
FRMD4B	6.88e-18	-1.07242	0.208	0.497	2.51e-13	NK cell			EIF4G2	1.25e-06	0.18051	0.598	0.573	0.0454808	T cell
DIAPH2	7.25e-18	-0.704966	0.226	0.56	2.65e-13	NK cell			MX2	1.3e-06	-0.15048	0.168	0.25	0.0473148	T cell
PLPP3	7.53e-18	-0.560288	0.097	0.383	2.75e-13	NK cell			PHB2	1.31e-06	-0.123864	0.214	0.272	0.0477257	T cell
RB1	7.92e-18	-0.59614	0.209	0.537	2.89e-13	NK cell			UQCRB	1.33e-06	0.181324	0.759	0.756	0.0484567	T cell
LPP	8.51e-18	-0.483705	0.463	0.817	3.1e-13	NK cell			GLIPR2	1.36e-06	-0.152838	0.223	0.301	0.0494894	T cell
LST1	8.97e-18	-0.362776	0.059	0.309	3.27e-13	NK cell			MT-RNR2	2.68e-78	-1.0515	0.183	0.995	9.77e-74	B cell
ADAM12	9.5e-18	-0.361734	0.161	0.48	3.47e-13	NK cell			MT-RNR1	7.44e-69	-1.04411	0.183	0.973	2.71e-64	B cell
MT-ATP8	1.15e-17	-0.533236	0.412	0.771	4.19e-13	NK cell			HSPA1B	1.29e-50	-2.00295	0.288	0.968	4.7e-46	B cell
TMEM176B	1.24e-17	-0.607908	0.104	0.394	4.54e-13	NK cell			NFKBID	3.15e-47	1.35331	0.607	0	1.15e-42	B cell
TCF4	1.4e-17	-0.654212	0.204	0.543	5.12e-13	NK cell			HSPA1A	6.4e-39	-1.64734	0.325	0.941	2.33e-34	B cell
AC013394.1	1.42e-17	-0.462954	0.2	0.537	5.19e-13	NK cell			GPX1	4.61e-37	-1.20411	0.126	0.743	1.68e-32	B cell
COL15A1	1.75e-17	-0.460206	0.052	0.28	6.37e-13	NK cell			HBG2	8.19e-35	5.01454	0.56	0.021	2.99e-30	B cell
EPB41L2	1.81e-17	-0.43794	0.078	0.349	6.6e-13	NK cell			HLA-DRB6	4.22e-33	-1.49061	0.131	0.727	1.54e-28	B cell
IFITM2	1.83e-17	0.923263	0.908	0.749	6.68e-13	NK cell			IGFBP7	2.77e-32	-0.983793	0.225	0.824	1.01e-27	B cell
SNX29	1.96e-17	-0.643189	0.166	0.469	7.16e-13	NK cell			PRG2	6.85e-32	1.41363	0.503	0.016	2.5e-27	B cell
MT1G	1.98e-17	1.97556	0.36	0.063	7.22e-13	NK cell			EEF1G	9.73e-32	2.18261	0.497	0.016	3.55e-27	B cell
AOAH	2.2e-17	-0.826337	0.472	0.789	8.03e-13	NK cell			TGFB1	3.74e-31	0.930366	0.435	0	1.37e-26	B cell
DPYD	2.51e-17	-0.810745	0.309	0.657	9.17e-13	NK cell			ACTG2	1.92e-30	-0.921776	0.147	0.722	7.01e-26	B cell
FMN1	3.04e-17	-0.795158	0.086	0.36	1.11e-12	NK cell			NAPSB	2.01e-30	-1.96424	0.089	0.642	7.34e-26	B cell
MT-ND3	3.07e-17	-0.762066	0.999	1	1.12e-12	NK cell			RNF213	7.54e-30	0.827713	0.419	0	2.75e-25	B cell
SIK3	3.52e-17	-0.424882	0.452	0.8	1.28e-12	NK cell			DNAJB1	2.2e-29	-1.09058	0.466	0.963	8.02e-25	B cell
KLRD1	3.65e-17	0.64023	0.859	0.571	1.33e-12	NK cell			SEPT7	6.07e-29	-0.98803	0.298	0.85	2.21e-24	B cell
RAD51B	3.66e-17	-0.552726	0.166	0.486	1.34e-12	NK cell			JUN	9.71e-28	-2.20772	0.78	0.979	3.54e-23	B cell
AC007319.1	3.82e-17	-0.555605	0.065	0.32	1.39e-12	NK cell			TAGLN	1.21e-27	-0.883777	0.241	0.797	4.41e-23	B cell
FNDC3A	4.13e-17	-0.574487	0.247	0.589	1.51e-12	NK cell			DUSP1	8.86e-27	-1.712	0.764	0.989	3.23e-22	B cell
GABARAPL1	4.92e-17	0.641573	0.505	0.177	1.8e-12	NK cell			MGP	9.12e-27	-0.192882	0.251	0.711	3.33e-22	B cell
RAB31	5.06e-17	-0.639903	0.11	0.394	1.85e-12	NK cell			TPM2	5.74e-26	-0.874207	0.236	0.775	2.09e-21	B cell
PTPRD	5.34e-17	-0.442046	0.052	0.291	1.95e-12	NK cell			SEPTIN7	1.17e-25	0.844636	0.366	0	4.28e-21	B cell
KLRC1	5.94e-17	0.817132	0.6	0.257	2.17e-12	NK cell			MT-ND2	2.15e-25	1.58661	1	0.92	7.83e-21	B cell
MSR1	6.3e-17	-0.479538	0.083	0.349	2.3e-12	NK cell			XAF1	2.35e-24	-1.07352	0.178	0.679	8.56e-20	B cell
GPR34	9.39e-17	-0.473712	0.054	0.291	3.43e-12	NK cell			RPL17	1.31e-22	2.71775	0.696	0.39	4.79e-18	B cell
MT2A	9.88e-17	3.10296	0.73	0.543	3.6e-12	NK cell			USP3	1.85e-22	0.63689	0.325	0	6.76e-18	B cell
DLEU2	9.88e-17	-0.691403	0.212	0.537	3.6e-12	NK cell			AD000864.1	4.05e-22	-1.00139	0.12	0.594	1.48e-17	B cell
JMJD1C	1.08e-16	-0.738207	0.457	0.789	3.93e-12	NK cell			ATP6V0C	1.12e-21	0.694034	0.314	0	4.07e-17	B cell
PTPRM	1.17e-16	-0.515266	0.105	0.389	4.27e-12	NK cell			COL3A1	2.15e-21	-0.722962	0.194	0.679	7.84e-17	B cell
GNAQ	1.23e-16	-0.568894	0.253	0.594	4.49e-12	NK cell			TLE5	2.72e-21	0.827713	0.309	0	9.93e-17	B cell
XCL2	1.26e-16	1.57505	0.709	0.4	4.6e-12	NK cell			PGLS	1.6e-20	0.541512	0.298	0	5.82e-16	B cell
ARHGAP15	1.36e-16	-0.52964	0.4	0.749	4.95e-12	NK cell			MT-ND4L	3.4e-20	0.981091	0.796	0.374	1.24e-15	B cell
C6orf48	1.75e-16	-0.373914	0.059	0.28	6.38e-12	NK cell			MT-ND5	1.57e-19	1.09641	0.99	0.813	5.72e-15	B cell
COL1A1	2.01e-16	-0.764217	0.218	0.486	7.32e-12	NK cell			RPS17	3.04e-19	1.82546	0.733	0.38	1.11e-14	B cell
IGFBP7	2.12e-16	0.605288	0.484	0.154	7.72e-12	NK cell			KLF2	9.37e-19	-1.50789	0.623	0.872	3.42e-14	B cell
CXCR4	2.15e-16	0.843222	0.724	0.394	7.86e-12	NK cell			MT-ND1	3.42e-18	1.31707	0.995	0.941	1.25e-13	B cell
ARIH1	2.17e-16	-0.723833	0.411	0.731	7.92e-12	NK cell			WDR83OS	3.43e-18	0.528619	0.304	0.005	1.25e-13	B cell
TMCC1	2.76e-16	-0.501245	0.125	0.417	1.01e-11	NK cell			COL1A2	1.17e-17	-0.635396	0.168	0.599	4.28e-13	B cell
IGF2.1	2.86e-16	-0.363519	0.056	0.291	1.04e-11	NK cell			TXNIP	1.23e-17	-1.05527	0.607	0.941	4.5e-13	B cell
RBMS1	3.44e-16	-0.668338	0.35	0.663	1.26e-11	NK cell			CSH1	1.51e-17	0.706431	0.314	0.011	5.5e-13	B cell
WSB1	3.65e-16	-0.672959	0.464	0.771	1.33e-11	NK cell			DES	1.64e-17	-0.720769	0.183	0.615	6e-13	B cell
DNAJB1	3.74e-16	1.85465	0.69	0.411	1.36e-11	NK cell			MT-ATP6	1.89e-17	1.43253	1	0.989	6.9e-13	B cell
SRPK2	3.78e-16	-0.472509	0.357	0.703	1.38e-11	NK cell			MT-ND3	2.07e-17	1.69242	1	0.936	7.56e-13	B cell
BRI3	4.27e-16	-0.759893	0.335	0.657	1.56e-11	NK cell			DDIT3	2.21e-17	-0.878029	0.33	0.754	8.06e-13	B cell
PICALM	4.48e-16	-0.529093	0.32	0.663	1.64e-11	NK cell			CXCL8	2.64e-17	1.12245	0.597	0.171	9.63e-13	B cell
SLC30A1	5.74e-16	0.704221	0.338	0.063	2.09e-11	NK cell			RPL36A	3.31e-17	1.44211	0.806	0.567	1.21e-12	B cell
ZFPM2	6.93e-16	-0.394045	0.064	0.303	2.53e-11	NK cell			MTRNR2L12	3.73e-17	0.582443	0.251	0	1.36e-12	B cell
SVEP1	7.01e-16	-0.390241	0.054	0.286	2.56e-11	NK cell			NME2	4.97e-17	0.890031	0.361	0.032	1.81e-12	B cell
FAM49B	7.79e-16	-0.584863	0.542	0.851	2.84e-11	NK cell			AOC1	7.23e-17	0.609063	0.319	0.016	2.64e-12	B cell
FCGR2A	8.54e-16	-0.602124	0.127	0.411	3.11e-11	NK cell			MYL9	8.79e-17	-0.670359	0.199	0.626	3.21e-12	B cell
SSH2	9.06e-16	-0.495402	0.373	0.714	3.3e-11	NK cell			AC016831.7	1.17e-16	2.24019	0.33	0.021	4.25e-12	B cell
GRK3	1.01e-15	-0.5181	0.053	0.274	3.68e-11	NK cell			ACTA2	1.71e-16	-0.633599	0.194	0.615	6.24e-12	B cell
TMEM176A	1.02e-15	-0.38076	0.058	0.291	3.74e-11	NK cell			EZR	2.01e-16	1.21279	0.895	0.701	7.32e-12	B cell
ANXA5	1.16e-15	-0.581281	0.26	0.589	4.22e-11	NK cell			RPS25	2.22e-16	0.873092	0.979	0.973	8.08e-12	B cell
RNF13	1.17e-15	-0.587196	0.192	0.446	4.28e-11	NK cell			HBA2	2.35e-16	3.99856	0.597	0.182	8.56e-12	B cell
HSPE1	1.32e-15	1.30244	0.638	0.383	4.8e-11	NK cell			MT-CO3	2.59e-16	1.19872	1	1	9.44e-12	B cell
GZMK	1.35e-15	0.720437	0.422	0.114	4.94e-11	NK cell			ZNF331	3.95e-16	1.5691	0.67	0.273	1.44e-11	B cell
FAM20A	1.38e-15	-0.523904	0.045	0.257	5.03e-11	NK cell			RPL22	4.77e-16	0.931389	0.942	0.856	1.74e-11	B cell
WDR70	1.41e-15	-0.544752	0.187	0.491	5.14e-11	NK cell			SPARCL1	2.13e-15	-0.441559	0.183	0.567	7.79e-11	B cell
ZBTB20	1.82e-15	-0.525756	0.412	0.749	6.65e-11	NK cell			VPS37B	2.84e-15	0.744124	0.419	0.08	1.04e-10	B cell
KIF1B	2.02e-15	-0.711226	0.16	0.411	7.36e-11	NK cell			MT-ATP8	4.24e-15	0.992549	0.471	0.123	1.55e-10	B cell
CPQ	2.03e-15	-0.528002	0.164	0.434	7.42e-11	NK cell			RESF1	6.41e-15	-0.631264	0.246	0.652	2.34e-10	B cell
BCAS3	2.37e-15	-0.555389	0.201	0.514	8.66e-11	NK cell			IFI44L	7.22e-15	-0.776679	0.178	0.572	2.63e-10	B cell
CLEC7A	2.48e-15	-0.509485	0.044	0.257	9.05e-11	NK cell			HSPE1	9.51e-15	-0.522839	0.529	0.893	3.47e-10	B cell
TBC1D22A	2.5e-15	-0.602197	0.232	0.531	9.14e-11	NK cell			EGR1	9.99e-15	-1.05002	0.325	0.717	3.64e-10	B cell
LAMC1	2.6e-15	-0.511691	0.112	0.371	9.48e-11	NK cell			ADK	1.08e-14	0.841458	0.461	0.123	3.95e-10	B cell
DMXL2	2.63e-15	-0.346209	0.056	0.28	9.59e-11	NK cell			IFITM3	1.48e-14	-1.26837	0.34	0.733	5.42e-10	B cell
ARHGAP12	2.67e-15	-0.446301	0.117	0.389	9.72e-11	NK cell			CREM	2.03e-14	1.25683	0.534	0.176	7.42e-10	B cell
FAM172A	2.68e-15	-0.568982	0.288	0.617	9.77e-11	NK cell			SEPT6	5.31e-14	-0.245872	0.319	0.684	1.94e-09	B cell
MCL1	2.88e-15	0.720011	0.825	0.543	1.05e-10	NK cell			CALD1	5.93e-14	-0.420717	0.272	0.658	2.16e-09	B cell
SETBP1	3.13e-15	-0.462821	0.125	0.406	1.14e-10	NK cell			RPL9P9	1.02e-13	-0.489966	0.115	0.46	3.7e-09	B cell
SGMS1	3.65e-15	-0.603609	0.166	0.446	1.33e-10	NK cell			DENND4A	1.97e-13	1.73869	0.508	0.171	7.19e-09	B cell
BTBD9	3.86e-15	-0.395484	0.18	0.474	1.41e-10	NK cell			MT2A	3.22e-13	1.22936	0.44	0.717	1.18e-08	B cell
HIVEP3	4.65e-15	-0.460845	0.138	0.423	1.69e-10	NK cell			EIF4A1	3.91e-13	0.937501	0.576	0.241	1.42e-08	B cell
CLTC	5.05e-15	-0.54466	0.232	0.514	1.84e-10	NK cell			RPS10	4.87e-13	0.812053	0.932	0.93	1.78e-08	B cell
NKG7	5.23e-15	0.733866	0.969	0.829	1.91e-10	NK cell			CD55	6.95e-13	1.01201	0.817	0.503	2.53e-08	B cell
HSPA8	5.42e-15	0.950933	0.807	0.571	1.98e-10	NK cell			USP12	7.77e-13	0.665459	0.366	0.07	2.83e-08	B cell
TBCK	6.11e-15	-0.43104	0.108	0.371	2.23e-10	NK cell			HBA1	8.98e-13	3.49208	0.346	0.053	3.27e-08	B cell
MIF	6.44e-15	0.671676	0.419	0.126	2.35e-10	NK cell			IER5	9.55e-13	-1.01989	0.545	0.834	3.48e-08	B cell
EBF1	7.13e-15	-0.469312	0.09	0.343	2.6e-10	NK cell			SNX9	1.07e-12	1.27055	0.524	0.214	3.89e-08	B cell
CPEB4	7.39e-15	-0.787544	0.156	0.429	2.69e-10	NK cell			NCF1	1.22e-12	0.529934	0.346	0.059	4.45e-08	B cell
DENND4A	7.55e-15	-0.475405	0.391	0.72	2.75e-10	NK cell			HSP90AA1	1.5e-12	-1.22818	0.958	1	5.46e-08	B cell
PPM1L	8.55e-15	-0.61522	0.133	0.406	3.12e-10	NK cell			DDT	1.71e-12	0.505016	0.335	0.053	6.23e-08	B cell
FBXL17	8.78e-15	-0.451963	0.221	0.531	3.2e-10	NK cell			MT-ND4	2.02e-12	1.11063	0.995	0.995	7.38e-08	B cell
GRN	8.81e-15	-0.660808	0.221	0.531	3.21e-10	NK cell			RPL26	2.43e-12	0.749639	0.99	0.989	8.85e-08	B cell
CRY1	8.82e-15	-0.599888	0.183	0.48	3.22e-10	NK cell			NR4A3	2.56e-12	1.36782	0.529	0.203	9.32e-08	B cell
ZCCHC7	8.98e-15	-0.5038	0.262	0.583	3.28e-10	NK cell			REL	3.18e-12	1.04475	0.801	0.594	1.16e-07	B cell
MT-CO3	9.37e-15	-0.635832	0.999	1	3.42e-10	NK cell			ZFAND3	5.44e-12	0.922279	0.361	0.08	1.98e-07	B cell
AFF1	9.49e-15	-0.381328	0.25	0.566	3.46e-10	NK cell			AFF3	5.95e-12	1.28238	0.628	0.342	2.17e-07	B cell
CPNE8	1.22e-14	-0.423918	0.053	0.269	4.44e-10	NK cell			BACH2	6.18e-12	1.09757	0.403	0.107	2.25e-07	B cell
MGAT5	1.28e-14	-0.645554	0.236	0.549	4.65e-10	NK cell			SSH2	1.03e-11	0.826777	0.466	0.182	3.75e-07	B cell
MT-CYB	1.34e-14	-0.686255	0.999	1	4.88e-10	NK cell			EXOC4	1.43e-11	0.73541	0.382	0.102	5.23e-07	B cell
CLASP2	1.41e-14	-0.482636	0.208	0.514	5.14e-10	NK cell			RNASEK	1.44e-11	0.658451	0.424	0.134	5.25e-07	B cell
HLA-B	1.59e-14	0.716774	0.988	0.909	5.81e-10	NK cell			RPS27	1.53e-11	0.704828	1	1	5.57e-07	B cell
FER	1.72e-14	-0.468288	0.175	0.469	6.29e-10	NK cell			SIK3	1.61e-11	1.31971	0.461	0.155	5.89e-07	B cell
ENPP1	1.76e-14	-0.533578	0.06	0.269	6.44e-10	NK cell			EIF2AK3	1.76e-11	0.46784	0.335	0.059	6.43e-07	B cell
FAM177A1	1.77e-14	0.917138	0.582	0.303	6.45e-10	NK cell			BRAF	2.03e-11	0.657966	0.471	0.166	7.4e-07	B cell
NFIA	1.94e-14	-0.617093	0.123	0.383	7.08e-10	NK cell			AC010618.1	2.23e-11	-0.649147	0.099	0.401	8.13e-07	B cell
ST6GAL1	2.08e-14	-0.549409	0.149	0.423	7.6e-10	NK cell			MT-CYB	2.56e-11	0.989067	1	0.973	9.34e-07	B cell
RPS27	2.27e-14	0.719354	0.993	0.994	8.28e-10	NK cell			NFKB1	2.66e-11	1.13747	0.539	0.241	9.69e-07	B cell
PARD3B	2.36e-14	-0.274709	0.052	0.251	8.62e-10	NK cell			PDE4B	2.66e-11	1.01954	0.613	0.299	9.7e-07	B cell
NCF4	2.99e-14	-0.326578	0.046	0.251	1.09e-09	NK cell			RPL21	2.71e-11	0.720511	0.99	0.989	9.87e-07	B cell
TRAPPC9	3.21e-14	-0.395816	0.179	0.469	1.17e-09	NK cell			RHOB	2.95e-11	-0.816828	0.272	0.61	1.07e-06	B cell
TPST1	3.46e-14	-0.396596	0.064	0.257	1.26e-09	NK cell			IGHA1	3.38e-11	-1.63735	0.084	0.374	1.23e-06	B cell
KDM6A	3.64e-14	-0.480452	0.253	0.566	1.33e-09	NK cell			FOXP1	3.81e-11	1.18378	0.77	0.551	1.39e-06	B cell
RAB7A	3.81e-14	-0.751485	0.343	0.629	1.39e-09	NK cell			IGHD	3.96e-11	1.10799	0.461	0.176	1.44e-06	B cell
TGFBI	3.87e-14	-0.523498	0.08	0.314	1.41e-09	NK cell			IFITM2	6.51e-11	-0.859931	0.435	0.759	2.38e-06	B cell
HLA-C	4.67e-14	0.79187	0.964	0.874	1.7e-09	NK cell			SERPINE1	7.62e-11	0.933842	0.356	0.08	2.78e-06	B cell
CD93	5.43e-14	-0.37673	0.073	0.303	1.98e-09	NK cell			AC124319.1	7.9e-11	-0.488825	0.089	0.374	2.88e-06	B cell
PDE3A	5.76e-14	-0.218826	0.059	0.274	2.1e-09	NK cell			ARIH1	8.1e-11	1.16211	0.471	0.193	2.96e-06	B cell
ARHGAP6	6.16e-14	-0.319357	0.049	0.251	2.25e-09	NK cell			FOS	8.24e-11	-1.1744	0.885	0.968	3.01e-06	B cell
CCDC91	6.21e-14	-0.518562	0.237	0.543	2.26e-09	NK cell			HSPA8	9.69e-11	-0.631358	0.686	0.941	3.53e-06	B cell
GPR137B	7.12e-14	-0.37623	0.058	0.269	2.6e-09	NK cell			JMJD1C	1.1e-10	1.03022	0.754	0.497	4.02e-06	B cell
SNX2	7.12e-14	-0.488275	0.141	0.406	2.6e-09	NK cell			CCN2	1.13e-10	-0.3288	0.068	0.326	4.13e-06	B cell
LINC00486	7.76e-14	-0.360864	0.15	0.423	2.83e-09	NK cell			MANBA	1.15e-10	0.674631	0.393	0.123	4.19e-06	B cell
MINOS1	8.08e-14	-0.345908	0.085	0.32	2.95e-09	NK cell			CD79B	1.74e-10	-0.0968367	0.34	0.615	6.33e-06	B cell
RFX3	8.09e-14	-0.307995	0.169	0.434	2.95e-09	NK cell			APOC1	1.89e-10	0.255905	0.257	0.037	6.9e-06	B cell
FKBP2	9.02e-14	-0.373195	0.093	0.314	3.29e-09	NK cell			AUTS2	2.23e-10	1.30234	0.372	0.107	8.12e-06	B cell
BRAF	9.15e-14	-0.487325	0.34	0.657	3.34e-09	NK cell			GRASP	2.33e-10	0.683976	0.555	0.278	8.51e-06	B cell
AC022217.3	1.15e-13	-0.497309	0.102	0.349	4.2e-09	NK cell			MYH11	2.69e-10	-0.422264	0.152	0.46	9.81e-06	B cell
LY96	1.18e-13	-0.468049	0.063	0.28	4.32e-09	NK cell			AC027290.2	3.43e-10	-0.498852	0.052	0.299	1.25e-05	B cell
LEPROTL1	1.21e-13	0.576897	0.575	0.28	4.41e-09	NK cell			NDUFV2	3.9e-10	0.597072	0.314	0.07	1.42e-05	B cell
SOS1	1.22e-13	-0.370821	0.25	0.549	4.45e-09	NK cell			TIMP1	3.99e-10	-0.225909	0.262	0.572	1.46e-05	B cell
RPS27A	1.25e-13	0.729263	0.986	0.994	4.56e-09	NK cell			SERPINE2	4.03e-10	0.568367	0.366	0.102	1.47e-05	B cell
HNMT	1.38e-13	-0.39765	0.064	0.28	5.03e-09	NK cell			MTSS1	4.81e-10	0.563306	0.393	0.112	1.75e-05	B cell
ELP4	1.44e-13	-0.428405	0.123	0.383	5.24e-09	NK cell			SYNPO2	5.16e-10	-0.302614	0.079	0.326	1.88e-05	B cell
RPS15A	1.6e-13	0.784453	0.985	0.989	5.84e-09	NK cell			IER2	5.55e-10	-0.990245	0.874	0.957	2.03e-05	B cell
PTPRJ	1.63e-13	-0.535037	0.236	0.531	5.93e-09	NK cell			RPL7	5.68e-10	0.759578	0.958	0.947	2.07e-05	B cell
COL14A1	1.88e-13	-0.340758	0.053	0.251	6.86e-09	NK cell			SIPA1L3	5.75e-10	0.631693	0.34	0.091	2.1e-05	B cell
IGFBP2	1.96e-13	0.626797	0.347	0.086	7.16e-09	NK cell			COL1A1	6.09e-10	-0.381565	0.204	0.513	2.22e-05	B cell
ARID3A	2.04e-13	-0.353723	0.096	0.337	7.45e-09	NK cell			BST2	6.37e-10	-0.737217	0.372	0.679	2.32e-05	B cell
MKNK1	2.09e-13	-0.490331	0.114	0.337	7.61e-09	NK cell			IGHG1	6.6e-10	-2.3929	0.031	0.251	2.41e-05	B cell
TCF7L2	2.15e-13	-0.326632	0.198	0.48	7.83e-09	NK cell			GAS5	6.68e-10	-0.012387	0.581	0.824	2.44e-05	B cell
PLD1	2.16e-13	-0.418983	0.073	0.297	7.86e-09	NK cell			LMO4	6.82e-10	-0.636094	0.241	0.54	2.49e-05	B cell
ATP8B4	2.29e-13	-0.616604	0.233	0.514	8.37e-09	NK cell			ESYT2	7e-10	0.962546	0.351	0.102	2.55e-05	B cell
TRIO	2.35e-13	-0.212703	0.191	0.469	8.58e-09	NK cell			SIPA1L1	8.54e-10	0.945675	0.408	0.134	3.12e-05	B cell
MANBA	2.53e-13	-0.559921	0.125	0.371	9.22e-09	NK cell			C19orf66	9.09e-10	-0.342277	0.042	0.267	3.32e-05	B cell
NR2F1	2.65e-13	-0.333524	0.053	0.257	9.67e-09	NK cell			USP36	1.45e-09	0.51088	0.387	0.118	5.3e-05	B cell
VTI1A	2.84e-13	-0.437502	0.234	0.531	1.04e-08	NK cell			NAMPT	1.5e-09	1.27924	0.565	0.267	5.46e-05	B cell
XPR1	2.91e-13	-0.398106	0.118	0.371	1.06e-08	NK cell			SPARC	1.83e-09	-0.453839	0.236	0.551	6.66e-05	B cell
ETV6	3.08e-13	-0.416428	0.161	0.434	1.12e-08	NK cell			YBX3	2.27e-09	0.729295	0.618	0.326	8.27e-05	B cell
PTPRG	3.16e-13	-0.349443	0.086	0.314	1.15e-08	NK cell			MX1	2.49e-09	-0.668325	0.246	0.556	9.07e-05	B cell
SMAD7	3.21e-13	0.5271	0.343	0.091	1.17e-08	NK cell			ANKRD36BP1	2.73e-09	-0.381032	0.037	0.251	9.96e-05	B cell
RNF213	3.44e-13	-0.217357	0.357	0.634	1.26e-08	NK cell			AC020916.1	2.79e-09	-0.901852	0.424	0.706	0.000101756	B cell
GNG2	3.48e-13	-0.570484	0.524	0.817	1.27e-08	NK cell			GABARAP	2.81e-09	0.542877	0.356	0.107	0.000102342	B cell
FBXO11	3.48e-13	-0.556471	0.292	0.594	1.27e-08	NK cell			VPS13B	2.84e-09	0.779804	0.33	0.102	0.000103644	B cell
C19orf70	3.7e-13	-0.294904	0.067	0.28	1.35e-08	NK cell			LY6E	2.93e-09	-0.7977	0.377	0.668	0.000106755	B cell
DES	3.74e-13	0.475323	0.347	0.086	1.37e-08	NK cell			PELI1	3.06e-09	1.24551	0.44	0.155	0.000111611	B cell
CDKN1C	3.89e-13	-0.684144	0.227	0.497	1.42e-08	NK cell			AC011462.1	3.26e-09	-0.528034	0.11	0.374	0.000118891	B cell
PPP3CA	3.94e-13	-0.591627	0.404	0.697	1.44e-08	NK cell			COP1	3.44e-09	0.617013	0.309	0.08	0.000125378	B cell
ZFHX3	4.09e-13	-0.505554	0.218	0.503	1.49e-08	NK cell			CIAO2B	3.92e-09	-0.482814	0.183	0.476	0.000142983	B cell
METRNL	4.3e-13	0.692961	0.628	0.354	1.57e-08	NK cell			NCOA2	4.53e-09	0.511784	0.325	0.08	0.000165137	B cell
FOXO3	5.15e-13	-0.891941	0.288	0.503	1.88e-08	NK cell			HLA-E	5.2e-09	-0.642873	0.885	0.979	0.000189653	B cell
CAMKMT	6.17e-13	-0.403273	0.121	0.371	2.25e-08	NK cell			ZCCHC7	5.28e-09	0.834416	0.466	0.23	0.000192423	B cell
WDFY2	6.39e-13	-0.51654	0.199	0.44	2.33e-08	NK cell			IFI6	5.38e-09	-0.802689	0.215	0.487	0.000196226	B cell
GZMA	6.52e-13	0.625034	0.824	0.566	2.38e-08	NK cell			C1QB	5.41e-09	-1.66687	0.277	0.578	0.000197291	B cell
PALLD	7.05e-13	-0.489073	0.135	0.377	2.57e-08	NK cell			POLD4	5.54e-09	0.397262	0.267	0.053	0.000202217	B cell
TPM2	7.78e-13	0.55837	0.412	0.149	2.84e-08	NK cell			ACTG1	6.17e-09	-0.90029	0.785	0.963	0.000225224	B cell
RAB1A	8.02e-13	-0.566233	0.272	0.509	2.93e-08	NK cell			PRKCE	6.98e-09	0.684736	0.304	0.075	0.000254621	B cell
LCORL	8.17e-13	-0.372953	0.129	0.383	2.98e-08	NK cell			BABAM2	9.57e-09	0.48618	0.298	0.075	0.000349029	B cell
RPS3	8.66e-13	0.697357	0.986	0.966	3.16e-08	NK cell			CYTH1	1.03e-08	0.738532	0.513	0.23	0.000375396	B cell
CCL2	8.79e-13	-0.538458	0.134	0.383	3.21e-08	NK cell			FLT1	1.05e-08	0.617622	0.293	0.064	0.00038248	B cell
MYO5A	9.78e-13	-0.483464	0.17	0.44	3.57e-08	NK cell			SMCHD1	1.1e-08	0.687264	0.791	0.604	0.000400656	B cell
FAM96B	1.23e-12	-0.347742	0.096	0.326	4.49e-08	NK cell			RAB30	1.27e-08	0.571351	0.403	0.144	0.000463784	B cell
CENPP	1.25e-12	-0.408098	0.054	0.251	4.56e-08	NK cell			HSPB1	1.33e-08	-0.276858	0.403	0.701	0.000486722	B cell
ARHGAP26	1.27e-12	-0.596248	0.343	0.64	4.64e-08	NK cell			BACH1	1.36e-08	0.726972	0.539	0.283	0.00049727	B cell
CTGF	1.4e-12	-0.444085	0.072	0.286	5.09e-08	NK cell			RPL27A	1.42e-08	0.621542	0.984	1	0.000518953	B cell
AP3B1	1.42e-12	-0.463644	0.257	0.549	5.19e-08	NK cell			TBC1D5	1.47e-08	0.767986	0.419	0.187	0.000534485	B cell
SRGAP1	1.53e-12	-0.599829	0.077	0.286	5.58e-08	NK cell			RALGPS2	1.59e-08	0.921298	0.597	0.412	0.000579982	B cell
SPATA5	1.56e-12	-0.267187	0.109	0.337	5.7e-08	NK cell			MT1X	1.6e-08	1.04364	0.314	0.524	0.000585384	B cell
RERE	1.68e-12	-0.571157	0.318	0.6	6.11e-08	NK cell			ID3	1.62e-08	-0.498313	0.152	0.422	0.000591952	B cell
IGF2BP3	1.77e-12	-0.372064	0.06	0.263	6.46e-08	NK cell			DLEU2	1.63e-08	0.782811	0.304	0.08	0.000593743	B cell
ITCH	1.89e-12	-0.4105	0.282	0.577	6.91e-08	NK cell			LRBA	1.66e-08	0.707798	0.351	0.118	0.000605473	B cell
HSP90AA1	1.98e-12	1.92429	0.963	0.943	7.24e-08	NK cell			MIF	1.73e-08	0.540421	0.581	0.289	0.000632006	B cell
IMMP2L	2.17e-12	-0.402039	0.155	0.411	7.91e-08	NK cell			GNAI2	1.94e-08	-0.919365	0.524	0.749	0.00070819	B cell
PTMA	2.23e-12	0.630564	0.994	0.989	8.14e-08	NK cell			UBE2V1	2.16e-08	0.362477	0.267	0.059	0.000788225	B cell
LINGO2	2.58e-12	-0.400516	0.099	0.32	9.42e-08	NK cell			TBC1D22A	2.27e-08	0.679607	0.387	0.198	0.000829199	B cell
CDKAL1	2.67e-12	-0.440996	0.226	0.509	9.75e-08	NK cell			MRPS34	2.28e-08	-0.461374	0.162	0.417	0.000832372	B cell
VIM	2.7e-12	0.881716	0.821	0.56	9.85e-08	NK cell			IFIH1	2.34e-08	-0.430465	0.094	0.337	0.000853107	B cell
LARP4B	2.74e-12	-0.373997	0.141	0.394	9.98e-08	NK cell			UVRAG	2.42e-08	0.979771	0.597	0.321	0.000882973	B cell
COG5	2.78e-12	-0.397557	0.175	0.44	1.02e-07	NK cell			ELF1	2.63e-08	0.634959	0.733	0.535	0.000960761	B cell
KLF12	2.82e-12	-0.463695	0.264	0.554	1.03e-07	NK cell			PRKCB	2.91e-08	0.887003	0.618	0.364	0.00106009	B cell
LUM	3.34e-12	-0.617134	0.325	0.451	1.22e-07	NK cell			CHST11	2.99e-08	0.721325	0.335	0.107	0.00108977	B cell
SH2D1A	3.41e-12	0.434672	0.311	0.074	1.25e-07	NK cell			ARHGAP15	3.28e-08	1.18177	0.445	0.267	0.00119587	B cell
EPB41L3	3.44e-12	-0.457561	0.084	0.303	1.26e-07	NK cell			MAPK8	3.33e-08	0.566341	0.283	0.07	0.0012151	B cell
EXOC6B	3.56e-12	-0.531116	0.176	0.434	1.3e-07	NK cell			RAC2	3.67e-08	-0.517233	0.414	0.695	0.00133927	B cell
FAM13A	3.65e-12	-0.481641	0.12	0.354	1.33e-07	NK cell			ELMO1	3.99e-08	0.947048	0.361	0.171	0.00145648	B cell
TMEM117	3.65e-12	-0.427675	0.058	0.251	1.33e-07	NK cell			AFF1	4.64e-08	0.707725	0.403	0.155	0.0016934	B cell
BABAM2	3.73e-12	-0.450244	0.227	0.509	1.36e-07	NK cell			RAB8B	4.75e-08	0.820798	0.466	0.203	0.00173166	B cell
SPARCL1	3.76e-12	0.425699	0.376	0.114	1.37e-07	NK cell			C19orf24	4.91e-08	-0.380777	0.126	0.38	0.00179214	B cell
RAPGEF2	3.83e-12	-0.366006	0.172	0.434	1.4e-07	NK cell			FN1	5.34e-08	1.06258	0.675	0.455	0.00194846	B cell
GPHN	3.91e-12	-0.511827	0.11	0.337	1.43e-07	NK cell			AIP	5.55e-08	-0.428876	0.188	0.46	0.00202339	B cell
GSK3B	4.68e-12	-0.420337	0.228	0.509	1.71e-07	NK cell			MGAT5	6.37e-08	0.612016	0.382	0.144	0.00232224	B cell
SNX6	5.25e-12	-0.561626	0.337	0.577	1.92e-07	NK cell			HERC1	7.09e-08	0.550166	0.414	0.193	0.00258629	B cell
LAIR1	5.69e-12	-0.345597	0.076	0.286	2.07e-07	NK cell			STAG1	7.2e-08	0.6637	0.414	0.171	0.00262572	B cell
GAB2	6.03e-12	-0.562535	0.105	0.331	2.2e-07	NK cell			BORCS5	7.25e-08	0.683845	0.319	0.096	0.00264523	B cell
ANTXR2	6.11e-12	-0.440711	0.117	0.349	2.23e-07	NK cell			CDKAL1	7.52e-08	0.465161	0.262	0.064	0.00274153	B cell
TGFB1	6.21e-12	-0.444994	0.351	0.646	2.26e-07	NK cell			ZSWIM6	7.6e-08	0.85005	0.325	0.118	0.00277183	B cell
ANKRD17	6.29e-12	-0.345371	0.277	0.56	2.29e-07	NK cell			RAPGEF2	8.07e-08	0.616233	0.251	0.059	0.00294527	B cell
MT-CO2	6.29e-12	-0.594014	1	1	2.3e-07	NK cell			IFI16	8.17e-08	-0.609635	0.524	0.765	0.0029799	B cell
MIR181A1HG	6.62e-12	-0.523135	0.122	0.354	2.42e-07	NK cell			SELENOM	8.32e-08	-0.378019	0.152	0.412	0.0030337	B cell
PDE3B	7.12e-12	-0.553061	0.122	0.36	2.6e-07	NK cell			SNX29	9e-08	0.568445	0.466	0.219	0.00328415	B cell
MYL9	7.16e-12	0.452161	0.364	0.109	2.61e-07	NK cell			CRIP1	9.36e-08	0.738261	0.461	0.203	0.0034149	B cell
RRP12	7.29e-12	-0.38983	0.078	0.28	2.66e-07	NK cell			CD14	9.48e-08	-1.46947	0.131	0.369	0.0034595	B cell
MTRNR2L8	7.42e-12	-0.33479	0.086	0.303	2.71e-07	NK cell			CST3	9.52e-08	-1.18645	0.508	0.775	0.00347248	B cell
AP2S1	7.84e-12	-0.367643	0.236	0.514	2.86e-07	NK cell			ISG15	1.08e-07	-0.787182	0.356	0.636	0.00393439	B cell
MYO1E	7.99e-12	-0.423848	0.166	0.423	2.91e-07	NK cell			FOSL2	1.21e-07	0.497933	0.319	0.091	0.00439816	B cell
KLF4	8.46e-12	-0.597765	0.191	0.451	3.09e-07	NK cell			KDM6A	1.23e-07	0.535631	0.298	0.091	0.00449096	B cell
PRKCB	8.94e-12	-0.39893	0.305	0.594	3.26e-07	NK cell			FBXO11	1.3e-07	0.613322	0.435	0.225	0.00475992	B cell
NUBPL	9.14e-12	-0.368558	0.078	0.286	3.33e-07	NK cell			MAML2	1.31e-07	0.886625	0.372	0.176	0.00477084	B cell
AGTPBP1	1.03e-11	-0.462408	0.25	0.526	3.74e-07	NK cell			CAMK1D	1.43e-07	0.582678	0.435	0.198	0.00522783	B cell
PIAS1	1.11e-11	-0.438629	0.233	0.509	4.04e-07	NK cell			UNC93B1	1.6e-07	-0.486087	0.178	0.428	0.0058251	B cell
APLP2	1.25e-11	-0.642896	0.349	0.606	4.58e-07	NK cell			RPS28	1.66e-07	0.566136	0.984	0.995	0.00605872	B cell
CRIM1	1.26e-11	-0.311992	0.238	0.509	4.6e-07	NK cell			MAP4K4	1.72e-07	0.531708	0.524	0.283	0.00627312	B cell
NAV2	1.33e-11	-0.419225	0.129	0.366	4.85e-07	NK cell			WDR70	1.74e-07	0.460854	0.304	0.096	0.00636161	B cell
USP9X	1.47e-11	-0.450649	0.269	0.543	5.35e-07	NK cell			EIF2AK2	1.94e-07	-0.5182	0.288	0.545	0.00705873	B cell
RAP1GAP2	1.48e-11	-0.575548	0.124	0.354	5.4e-07	NK cell			PLIN3	1.94e-07	-0.381442	0.084	0.278	0.00706434	B cell
CAMK1D	1.51e-11	-0.370632	0.195	0.457	5.5e-07	NK cell			ELL2	2.09e-07	0.577512	0.414	0.16	0.00762489	B cell
MIR99AHG	1.55e-11	-0.399079	0.085	0.297	5.65e-07	NK cell			MT-CO1	2.11e-07	0.794398	1	1	0.00769301	B cell
RPS29	1.55e-11	0.624057	0.989	0.971	5.66e-07	NK cell			TRAF3	2.28e-07	0.473938	0.346	0.144	0.00830377	B cell
ANKRD44	1.57e-11	-0.477086	0.45	0.737	5.73e-07	NK cell			FBXO33	2.45e-07	0.443952	0.309	0.096	0.00894589	B cell
PCCA	1.57e-11	-0.317577	0.128	0.36	5.74e-07	NK cell			RPS23	2.49e-07	0.574579	0.99	1	0.00908001	B cell
BNIP3L	1.58e-11	-0.563435	0.222	0.474	5.76e-07	NK cell			APOE	2.53e-07	0.257217	0.492	0.23	0.00921125	B cell
PRKN	1.59e-11	-0.418638	0.06	0.251	5.81e-07	NK cell			CHORDC1	2.53e-07	-0.465304	0.194	0.422	0.00922645	B cell
PRIM2	1.71e-11	-0.2583	0.107	0.32	6.26e-07	NK cell			RFX3	2.54e-07	0.544778	0.262	0.064	0.00927733	B cell
DDIT4	1.72e-11	0.544957	0.554	0.269	6.26e-07	NK cell			CD53	2.55e-07	-0.547934	0.524	0.711	0.00930289	B cell
PIK3R1	1.78e-11	0.737174	0.754	0.549	6.48e-07	NK cell			BCL2L11	2.65e-07	0.617993	0.356	0.134	0.00968067	B cell
CTSC	1.78e-11	-0.771779	0.504	0.714	6.48e-07	NK cell			C1QA	2.72e-07	-1.39793	0.33	0.599	0.009921	B cell
TEX14	1.79e-11	-0.458652	0.143	0.383	6.54e-07	NK cell			MAP3K2	3.14e-07	0.76873	0.576	0.321	0.0114593	B cell
ACAP2	1.88e-11	-0.54704	0.341	0.589	6.86e-07	NK cell			AKAP13	3.41e-07	1.10362	0.738	0.594	0.0124513	B cell
CSGALNACT1	1.92e-11	-0.616633	0.072	0.251	7e-07	NK cell			KLF6	3.5e-07	-0.845005	0.801	0.93	0.0127533	B cell
CLEC2B	1.93e-11	0.630428	0.669	0.429	7.05e-07	NK cell			RNASE1	3.5e-07	-0.782333	0.236	0.503	0.0127752	B cell
TTYH3	1.95e-11	-0.32721	0.067	0.263	7.11e-07	NK cell			RNF187	3.53e-07	-0.290011	0.063	0.257	0.0128636	B cell
MAPRE2	1.98e-11	-0.746079	0.368	0.611	7.21e-07	NK cell			IGFBP5	3.62e-07	-0.202595	0.22	0.476	0.0132182	B cell
SYK	2.12e-11	-0.433515	0.185	0.423	7.74e-07	NK cell			VAV3	3.82e-07	0.649098	0.377	0.16	0.0139263	B cell
RAB10	2.14e-11	-0.438706	0.211	0.463	7.82e-07	NK cell			GSN	3.83e-07	-0.200975	0.241	0.481	0.0139804	B cell
CEP170	2.49e-11	-0.362362	0.069	0.263	9.07e-07	NK cell			FOSB	3.85e-07	-0.666217	0.817	0.941	0.0140275	B cell
GTDC1	2.53e-11	-0.457388	0.155	0.4	9.24e-07	NK cell			SNHG6	3.86e-07	-0.189159	0.492	0.743	0.0140767	B cell
STAB1	2.54e-11	-0.610991	0.109	0.326	9.26e-07	NK cell			SNHG5	3.93e-07	0.0889092	0.482	0.668	0.0143377	B cell
ARID1B	2.6e-11	-0.454418	0.43	0.714	9.5e-07	NK cell			ATP1B3	4.02e-07	1.18052	0.55	0.337	0.0146766	B cell
TBC1D14	2.65e-11	-0.397127	0.089	0.297	9.65e-07	NK cell			SLC2A3	4.09e-07	0.886582	0.702	0.567	0.0149193	B cell
CYFIP1	2.85e-11	-0.405316	0.083	0.28	1.04e-06	NK cell			JARID2	4.2e-07	0.654592	0.497	0.267	0.0153345	B cell
SCAPER	3.16e-11	-0.48157	0.234	0.503	1.15e-06	NK cell			MBD5	4.25e-07	0.594321	0.325	0.112	0.0155162	B cell
NSMCE2	3.32e-11	-0.454037	0.212	0.474	1.21e-06	NK cell			HNRNPF	4.25e-07	-0.48651	0.393	0.642	0.0155165	B cell
HSP90AB1	3.38e-11	1.12576	0.895	0.794	1.23e-06	NK cell			KCTD12	4.34e-07	-0.748532	0.178	0.385	0.0158478	B cell
USP32	3.39e-11	-0.428836	0.118	0.343	1.24e-06	NK cell			GNA13	4.6e-07	0.662728	0.471	0.257	0.0167717	B cell
HSPA1B	3.5e-11	1.22947	0.463	0.229	1.28e-06	NK cell			GNG5	4.7e-07	0.645194	0.398	0.187	0.0171415	B cell
MITF	3.65e-11	-0.325817	0.075	0.274	1.33e-06	NK cell			ARL6IP5	4.74e-07	-0.594678	0.44	0.674	0.0172767	B cell
YPEL5	3.67e-11	0.584207	0.725	0.469	1.34e-06	NK cell			RBM39	4.91e-07	0.574259	0.921	0.818	0.0179001	B cell
RBM6	3.84e-11	-0.305407	0.282	0.554	1.4e-06	NK cell			FCRL1	5.37e-07	0.501543	0.325	0.123	0.0195878	B cell
SCLT1	3.92e-11	-0.531773	0.246	0.497	1.43e-06	NK cell			CIB1	5.43e-07	-0.531887	0.325	0.583	0.0198052	B cell
EGFL7	3.93e-11	-0.410202	0.091	0.297	1.44e-06	NK cell			MYLK	5.69e-07	-0.353804	0.105	0.321	0.0207487	B cell
BACH1	4.47e-11	-0.459	0.208	0.457	1.63e-06	NK cell			MS4A6A	5.69e-07	-1.28905	0.204	0.39	0.0207655	B cell
CRYAB	4.61e-11	0.431178	0.295	0.074	1.68e-06	NK cell			SDAD1	5.99e-07	-0.29823	0.068	0.267	0.0218412	B cell
FBXW7	5e-11	-0.474433	0.262	0.526	1.82e-06	NK cell			VTI1A	6.01e-07	0.526414	0.293	0.096	0.0219308	B cell
ATRN	5.27e-11	-0.334566	0.067	0.257	1.92e-06	NK cell			FAF1	6.03e-07	0.519494	0.288	0.107	0.0219826	B cell
SIK2	5.33e-11	-0.277265	0.131	0.354	1.94e-06	NK cell			GADD45B	6.04e-07	-0.579845	0.712	0.909	0.0220413	B cell
SERINC5	5.8e-11	-0.461236	0.088	0.291	2.12e-06	NK cell			AIM2	6.2e-07	-0.315765	0.094	0.31	0.0226281	B cell
PTGDS	5.82e-11	-0.445399	0.13	0.36	2.12e-06	NK cell			FCHSD2	6.34e-07	1.5867	0.534	0.326	0.0231191	B cell
MFSD1	7.06e-11	-0.464241	0.095	0.303	2.57e-06	NK cell			ARHGDIB	6.48e-07	-0.611675	0.607	0.829	0.0236363	B cell
JUND	7.43e-11	0.578878	0.983	0.931	2.71e-06	NK cell			PPP3CA	6.65e-07	0.581984	0.466	0.251	0.0242423	B cell
WDPCP	7.81e-11	-0.473542	0.123	0.337	2.85e-06	NK cell			PURA	6.77e-07	-0.366753	0.141	0.364	0.0246817	B cell
SOCS1	8.49e-11	0.612534	0.469	0.217	3.1e-06	NK cell			PPP1CC	6.86e-07	-0.401222	0.267	0.519	0.0250314	B cell
NID1	8.93e-11	-0.404403	0.073	0.251	3.26e-06	NK cell			CD83	6.93e-07	0.728308	0.89	0.733	0.025267	B cell
DENND1B	9.07e-11	-0.283669	0.245	0.503	3.31e-06	NK cell			OSBPL10	7.29e-07	0.476673	0.351	0.128	0.0265741	B cell
ATP2B1	9.26e-11	-0.513478	0.334	0.606	3.38e-06	NK cell			ZHX2	7.29e-07	0.676419	0.283	0.091	0.0265752	B cell
VPS54	9.82e-11	-0.341048	0.095	0.303	3.58e-06	NK cell			SP110	7.33e-07	-0.363434	0.497	0.759	0.0267258	B cell
ANKRD12	1e-10	-0.4976	0.482	0.743	3.66e-06	NK cell			PAN3	7.65e-07	0.737292	0.351	0.176	0.0279009	B cell
PDSS2	1.01e-10	-0.313209	0.124	0.349	3.68e-06	NK cell			ARL2	8.17e-07	-0.347109	0.11	0.326	0.0298034	B cell
ADAM9	1.05e-10	-0.390482	0.095	0.286	3.85e-06	NK cell			RERE	8.32e-07	0.57213	0.539	0.316	0.0303436	B cell
FCHO2	1.07e-10	-0.406201	0.088	0.286	3.91e-06	NK cell			MRPL18	8.64e-07	-0.435903	0.225	0.481	0.0315143	B cell
MAP2K5	1.17e-10	-0.350925	0.114	0.331	4.26e-06	NK cell			MAP3K8	8.91e-07	0.817995	0.581	0.385	0.032485	B cell
DYM	1.21e-10	-0.345597	0.173	0.417	4.43e-06	NK cell			RPL39	8.99e-07	0.53234	0.995	0.995	0.0327808	B cell
LRBA	1.22e-10	-0.274614	0.328	0.594	4.45e-06	NK cell			MRPS18B	9.57e-07	-0.377058	0.126	0.348	0.0349183	B cell
KDM4C	1.4e-10	-0.347485	0.265	0.531	5.11e-06	NK cell			FTX	9.67e-07	0.506577	0.372	0.219	0.0352897	B cell
FN1	1.44e-10	-0.93056	0.767	0.949	5.26e-06	NK cell			JAZF1	9.74e-07	0.513401	0.335	0.139	0.0355143	B cell
PELI1	1.44e-10	-0.553455	0.16	0.383	5.26e-06	NK cell			CBLB	9.9e-07	0.629126	0.283	0.086	0.0361063	B cell
C2	1.45e-10	-0.380698	0.072	0.263	5.28e-06	NK cell			ANKRD44	9.98e-07	0.807409	0.571	0.481	0.0364033	B cell
FOSL2	1.57e-10	0.575614	0.685	0.469	5.72e-06	NK cell			GCA	1.09e-06	-0.498607	0.136	0.348	0.0397425	B cell
LPAR6	1.59e-10	-0.378295	0.098	0.297	5.81e-06	NK cell			PPP1R15A	1.1e-06	-0.643373	0.785	0.925	0.0400561	B cell
UBC	1.78e-10	0.979265	0.943	0.909	6.5e-06	NK cell			INTS6	1.13e-06	-0.606264	0.581	0.743	0.0412008	B cell
PUM2	1.89e-10	-0.461205	0.247	0.503	6.88e-06	NK cell			HIVEP1	1.13e-06	0.492736	0.33	0.118	0.0412531	B cell
ABL1	1.97e-10	-0.374138	0.134	0.354	7.17e-06	NK cell			LGALS1	1.15e-06	-0.0609417	0.529	0.77	0.0418441	B cell
ALCAM	2.14e-10	-0.414961	0.069	0.251	7.82e-06	NK cell			PSPC1	1.18e-06	0.329722	0.304	0.096	0.0431892	B cell
AKAP10	2.28e-10	-0.298904	0.09	0.291	8.31e-06	NK cell			SPAG9	1.28e-06	0.60649	0.492	0.267	0.0465615	B cell
FAM120B	2.45e-10	-0.303777	0.09	0.286	8.93e-06	NK cell			DSTN	1.3e-06	-0.199995	0.356	0.599	0.0474327	B cell
FOXN3	2.79e-10	-0.499276	0.467	0.731	1.02e-05	NK cell			PDE7A	1.36e-06	0.612632	0.455	0.289	0.0496494	B cell
IL2RG	2.81e-10	0.513066	0.52	0.28	1.02e-05	NK cell			MT-RNR2	1.48e-76	-0.566965	0.512	1	5.41e-72	NK cell
IL1RL1	2.93e-10	-0.447555	0.078	0.269	1.07e-05	NK cell			AC124319.1	4.85e-76	-1.18047	0.219	0.769	1.77e-71	NK cell
CBLB	2.95e-10	-0.47364	0.488	0.754	1.08e-05	NK cell			MT-RNR1	1.26e-73	-0.59484	0.512	0.997	4.58e-69	NK cell
MKLN1	3.37e-10	-0.376341	0.264	0.526	1.23e-05	NK cell			JUN	4.74e-67	-1.86793	0.789	0.972	1.73e-62	NK cell
CLASP1	3.56e-10	-0.444951	0.224	0.474	1.3e-05	NK cell			DUSP1	1.17e-58	-1.44547	0.878	0.937	4.27e-54	NK cell
RGCC	3.64e-10	0.735421	0.562	0.309	1.33e-05	NK cell			HSPA1B	5.38e-52	-1.26187	0.463	0.896	1.96e-47	NK cell
MAPK8	3.89e-10	-0.457815	0.205	0.446	1.42e-05	NK cell			RNF213	2.1e-51	0.920147	0.357	0	7.66e-47	NK cell
PID1	3.91e-10	-0.378306	0.089	0.286	1.43e-05	NK cell			TGFB1	2.08e-50	0.97416	0.351	0	7.58e-46	NK cell
EPS15	4.53e-10	-0.525317	0.323	0.566	1.65e-05	NK cell			ZNF331	4.56e-45	1.18649	0.755	0.323	1.66e-40	NK cell
WDR7	4.61e-10	-0.371038	0.146	0.371	1.68e-05	NK cell			SYTL3	8.72e-45	1.08784	0.738	0.335	3.18e-40	NK cell
NIPBL	4.97e-10	-0.445349	0.424	0.669	1.81e-05	NK cell			ACTB	9.38e-42	-1.23868	0.988	1	3.42e-37	NK cell
G3BP2	5.18e-10	0.503164	0.537	0.303	1.89e-05	NK cell			CEMIP2	1.29e-41	1.11098	0.746	0.358	4.71e-37	NK cell
ATF6	5.56e-10	-0.430294	0.172	0.406	2.03e-05	NK cell			AOC1	3.38e-40	0.885774	0.356	0.019	1.23e-35	NK cell
SNX9	6.02e-10	-0.549385	0.183	0.417	2.2e-05	NK cell			LY6E	4.43e-40	-0.96411	0.551	0.804	1.62e-35	NK cell
STXBP5	6.41e-10	-0.29594	0.11	0.314	2.34e-05	NK cell			IFI44L	8.46e-40	-0.989562	0.146	0.528	3.08e-35	NK cell
ATP9B	6.53e-10	-0.449742	0.183	0.371	2.38e-05	NK cell			SERPINE1	1.58e-39	1.17064	0.533	0.127	5.76e-35	NK cell
VAV3	7.5e-10	-0.371329	0.341	0.606	2.74e-05	NK cell			ACTG1	3.66e-39	-0.93601	0.921	0.984	1.33e-34	NK cell
ATP1B1	7.53e-10	-0.431836	0.148	0.36	2.75e-05	NK cell			XAF1	4.75e-38	-0.926207	0.298	0.646	1.73e-33	NK cell
NOTUM	7.62e-10	-0.612511	0.2	0.44	2.78e-05	NK cell			SH3BGRL3	3.08e-36	-0.936467	0.769	0.965	1.12e-31	NK cell
NFIB	9.09e-10	-0.360983	0.088	0.28	3.32e-05	NK cell			GIMAP1	1.82e-35	-0.551933	0.103	0.44	6.63e-31	NK cell
KIAA1551	9.52e-10	-0.375933	0.109	0.291	3.47e-05	NK cell			HBG2	2.11e-35	2.91837	0.309	0.013	7.7e-31	NK cell
SND1	9.56e-10	-0.340458	0.213	0.457	3.49e-05	NK cell			MT-ND3	7.63e-35	1.6446	0.999	0.965	2.78e-30	NK cell
MKL1	1.2e-09	-0.226186	0.135	0.331	4.39e-05	NK cell			PRG2	1.35e-34	0.918149	0.293	0.009	4.92e-30	NK cell
RFX7	1.21e-09	-0.350725	0.137	0.354	4.4e-05	NK cell			GIMAP7	6.22e-34	-0.717142	0.245	0.595	2.27e-29	NK cell
ADAM17	1.23e-09	-0.389318	0.137	0.331	4.5e-05	NK cell			AC016831.7	1.92e-33	1.89795	0.302	0.016	7e-29	NK cell
ZMYM2	1.25e-09	-0.433017	0.27	0.514	4.56e-05	NK cell			MAP3K8	3.79e-33	0.880104	0.702	0.354	1.38e-28	NK cell
DAPK1	1.25e-09	-0.329477	0.115	0.32	4.56e-05	NK cell			MT1X	9.6e-33	2.81925	0.607	0.304	3.5e-28	NK cell
RAB2A	1.34e-09	-0.425683	0.427	0.651	4.89e-05	NK cell			GADD45B	3.28e-32	-0.927993	0.809	0.94	1.2e-27	NK cell
NUMB	1.38e-09	-0.346678	0.183	0.417	5.04e-05	NK cell			HLA-E	6.56e-32	-0.732603	0.935	0.991	2.39e-27	NK cell
PLD3	1.43e-09	-0.512077	0.143	0.354	5.22e-05	NK cell			COL3A1	5.62e-31	-0.549	0.243	0.614	2.05e-26	NK cell
IPMK	1.5e-09	-0.384376	0.085	0.269	5.48e-05	NK cell			EMP3	9.68e-31	-0.832317	0.509	0.823	3.53e-26	NK cell
ARHGDIB	1.51e-09	0.487082	0.783	0.571	5.51e-05	NK cell			AC010618.1	1.43e-30	-0.500796	0.08	0.373	5.22e-26	NK cell
ADAMTS1	1.54e-09	-0.421303	0.138	0.337	5.63e-05	NK cell			COL1A2	1.82e-30	-0.574096	0.249	0.608	6.63e-26	NK cell
TAOK3	1.63e-09	-0.393358	0.419	0.68	5.96e-05	NK cell			KLF6	1.52e-29	-1.21278	0.84	0.905	5.56e-25	NK cell
HERC1	1.64e-09	-0.283988	0.359	0.617	5.99e-05	NK cell			MT-ND4L	1.59e-29	0.833396	0.72	0.386	5.79e-25	NK cell
NFATC3	1.67e-09	-0.323537	0.227	0.469	6.1e-05	NK cell			UNC93B1	1.66e-29	-0.540333	0.063	0.332	6.07e-25	NK cell
TENT2	1.78e-09	-0.410134	0.224	0.463	6.49e-05	NK cell			TYMP	3.21e-29	-1.01693	0.213	0.541	1.17e-24	NK cell
SPRY1	1.91e-09	0.413064	0.296	0.086	6.97e-05	NK cell			IGFBP7	4.15e-29	-0.663234	0.484	0.816	1.51e-24	NK cell
RIC1	1.94e-09	-0.426905	0.118	0.291	7.08e-05	NK cell			RESF1	4.2e-29	-0.6435	0.26	0.611	1.53e-24	NK cell
IGF1R	1.95e-09	-0.295011	0.161	0.383	7.11e-05	NK cell			INTS6	7.64e-29	-0.844127	0.478	0.722	2.79e-24	NK cell
IGF1	2e-09	-0.405762	0.091	0.269	7.31e-05	NK cell			BST2	8.77e-29	-0.703881	0.516	0.797	3.2e-24	NK cell
ESYT2	2.12e-09	-0.409406	0.295	0.549	7.72e-05	NK cell			GIMAP4	9.45e-29	-0.677873	0.257	0.585	3.45e-24	NK cell
DNAJB6	2.17e-09	0.541617	0.692	0.474	7.9e-05	NK cell			SIK3	1.63e-28	1.23158	0.452	0.13	5.96e-24	NK cell
CD44	2.17e-09	0.657065	0.711	0.497	7.92e-05	NK cell			AREG	1.67e-28	1.68217	0.669	0.358	6.09e-24	NK cell
AFF4	2.23e-09	-0.603378	0.346	0.566	8.15e-05	NK cell			MT-ND2	4.75e-28	1.29502	0.994	0.94	1.73e-23	NK cell
WASHC4	2.35e-09	-0.345597	0.144	0.331	8.56e-05	NK cell			PAPPA	7.65e-28	1.09005	0.273	0.019	2.79e-23	NK cell
RPS19	2.53e-09	0.731369	0.987	1	9.21e-05	NK cell			SEPT7	8.68e-28	-0.599319	0.573	0.864	3.17e-23	NK cell
VPS8	2.6e-09	-0.352778	0.138	0.349	9.49e-05	NK cell			SAMD9L	3.79e-27	-0.585037	0.189	0.509	1.38e-22	NK cell
RPL41	2.67e-09	0.554389	0.991	1	9.74e-05	NK cell			DDIT3	1.74e-26	-0.761541	0.376	0.614	6.33e-22	NK cell
UBE2E3	2.88e-09	-0.343059	0.162	0.383	0.000105027	NK cell			VPS37B	1.95e-26	0.668658	0.502	0.177	7.11e-22	NK cell
SNX3	2.91e-09	-0.409554	0.272	0.509	0.000105989	NK cell			ISG15	2.01e-26	-0.900127	0.466	0.766	7.32e-22	NK cell
SLC25A13	2.96e-09	-0.268569	0.099	0.291	0.000108117	NK cell			FOSL2	4.86e-26	0.72847	0.685	0.389	1.77e-21	NK cell
SPIN1	2.97e-09	-0.310389	0.11	0.303	0.000108313	NK cell			KLF2	8.36e-26	-0.956131	0.677	0.823	3.05e-21	NK cell
BIRC6	3.01e-09	-0.389705	0.405	0.663	0.000109841	NK cell			PPP1CA	1.2e-25	-0.585143	0.285	0.598	4.39e-21	NK cell
RNF130	3.14e-09	-0.507592	0.205	0.423	0.000114704	NK cell			HLA-DRB6	2.35e-25	-1.33147	0.08	0.313	8.57e-21	NK cell
RAB28	3.17e-09	-0.332997	0.086	0.269	0.00011547	NK cell			IFITM3	2.39e-25	-0.936288	0.619	0.813	8.72e-21	NK cell
EXOC6	3.3e-09	-0.359141	0.137	0.349	0.000120374	NK cell			FAM177A1	3.48e-25	0.983606	0.582	0.307	1.27e-20	NK cell
PAM	3.32e-09	-0.397512	0.238	0.48	0.000121101	NK cell			REL	4.49e-25	0.825596	0.774	0.497	1.64e-20	NK cell
PGLS	3.43e-09	-0.276131	0.099	0.291	0.000125014	NK cell			S100A4	7.21e-25	-0.870249	0.754	0.918	2.63e-20	NK cell
NCOA2	3.54e-09	-0.411861	0.28	0.526	0.000129013	NK cell			TXNIP	1.51e-24	-0.868663	0.833	0.949	5.52e-20	NK cell
RTN4	3.67e-09	-0.454083	0.463	0.714	0.000134011	NK cell			MT2A	3.89e-24	2.69003	0.73	0.608	1.42e-19	NK cell
TBL1XR1	3.7e-09	-0.344242	0.308	0.56	0.000134961	NK cell			AES	4.5e-24	-0.589989	0.43	0.655	1.64e-19	NK cell
PTMS	3.85e-09	-0.374646	0.232	0.469	0.000140411	NK cell			PTPN6	4.93e-24	-0.494025	0.154	0.446	1.8e-19	NK cell
CTSB	3.92e-09	-0.794498	0.379	0.589	0.000143016	NK cell			FLT1	5.46e-24	0.960313	0.316	0.054	1.99e-19	NK cell
SH2D2A	3.96e-09	0.366626	0.303	0.097	0.00014441	NK cell			SYAP1	6.53e-24	0.678102	0.56	0.253	2.38e-19	NK cell
GLUL	4.24e-09	-0.492089	0.333	0.583	0.000154559	NK cell			CSH1	6.7e-24	0.518411	0.259	0.025	2.45e-19	NK cell
MT-ND5	4.45e-09	-0.459391	0.962	0.994	0.000162203	NK cell			FN1	1.37e-23	1.72824	0.767	0.462	5.01e-19	NK cell
AC008014.1	4.5e-09	-0.412724	0.104	0.297	0.000163984	NK cell			AC011462.1	1.55e-23	-0.496972	0.304	0.636	5.65e-19	NK cell
NINJ1	4.65e-09	-0.43314	0.151	0.366	0.000169599	NK cell			CNOT6L	1.67e-23	0.685092	0.631	0.348	6.09e-19	NK cell
LDB2	4.69e-09	-0.20798	0.215	0.44	0.000171012	NK cell			MYL12A	2.09e-23	-0.603873	0.793	0.943	7.63e-19	NK cell
CUX1	4.7e-09	-0.28867	0.282	0.526	0.00017129	NK cell			PDE4B	4.03e-23	0.615051	0.446	0.146	1.47e-18	NK cell
CAPZA2	4.99e-09	-0.386055	0.218	0.44	0.000181954	NK cell			MX1	4.24e-23	-0.715976	0.15	0.427	1.55e-18	NK cell
FTO	5.05e-09	-0.29556	0.136	0.343	0.00018433	NK cell			ELL2	5.55e-23	0.672745	0.381	0.098	2.03e-18	NK cell
USP34	5.2e-09	-0.427634	0.369	0.611	0.000189503	NK cell			HSPA1A	1.06e-22	-0.777082	0.626	0.899	3.87e-18	NK cell
HLA-E	5.27e-09	0.443262	0.935	0.794	0.000192205	NK cell			RPS27	1.46e-22	0.686226	0.993	0.991	5.32e-18	NK cell
CD247	5.32e-09	-0.50132	0.73	0.714	0.000193898	NK cell			TPM2	1.71e-22	-0.541465	0.412	0.722	6.23e-18	NK cell
DOCK2	5.34e-09	-0.460137	0.305	0.531	0.000194915	NK cell			ACTG2	2.13e-22	-0.491604	0.303	0.627	7.75e-18	NK cell
FAM208B	5.36e-09	-0.223036	0.117	0.303	0.000195392	NK cell			CCR1	2.99e-22	-0.482485	0.084	0.32	1.09e-17	NK cell
KMT2C	5.41e-09	-0.386776	0.417	0.669	0.000197301	NK cell			MT1G	4.27e-22	1.84292	0.36	0.092	1.56e-17	NK cell
ACYP2	5.81e-09	-0.358815	0.173	0.389	0.000211821	NK cell			RHOB	4.37e-22	-0.919531	0.342	0.566	1.59e-17	NK cell
CTNNB1	6.01e-09	-0.412078	0.386	0.634	0.000219077	NK cell			TUBA1A	8.15e-22	-0.715199	0.42	0.687	2.97e-17	NK cell
DDX24	6.09e-09	0.529383	0.698	0.497	0.000222188	NK cell			AUTS2	9.99e-22	0.723288	0.457	0.174	3.64e-17	NK cell
ATP11A	6.22e-09	-0.285185	0.08	0.257	0.000226806	NK cell			ZFP36L1	1.11e-21	-1.05501	0.703	0.823	4.07e-17	NK cell
JMJD6	6.36e-09	0.335734	0.284	0.086	0.000231874	NK cell			CAP1	1.5e-21	-0.686523	0.413	0.661	5.46e-17	NK cell
HSPD1	6.38e-09	0.850524	0.605	0.411	0.000232878	NK cell			CCNH	2.4e-21	0.632833	0.517	0.228	8.77e-17	NK cell
MT-CO1	6.65e-09	-0.476703	1	1	0.000242501	NK cell			B2M	3.19e-21	-0.628991	1	1	1.16e-16	NK cell
ASH1L	6.99e-09	-0.308425	0.388	0.64	0.000254982	NK cell			MT-ND1	4.77e-21	1.02837	0.994	0.956	1.74e-16	NK cell
ACTA2	7.26e-09	0.292212	0.369	0.149	0.000264766	NK cell			PSMB9	6.76e-21	-0.562833	0.441	0.684	2.47e-16	NK cell
PDLIM5	7.36e-09	-0.391178	0.214	0.446	0.000268615	NK cell			YES1	1.06e-20	0.627821	0.368	0.108	3.88e-16	NK cell
HSPA1A	7.48e-09	1.84732	0.626	0.514	0.000272766	NK cell			CYBA	1.07e-20	-0.719887	0.807	0.921	3.92e-16	NK cell
YTHDF3	7.57e-09	-0.426366	0.174	0.366	0.000276074	NK cell			TUBA1B	1.18e-20	-0.842223	0.473	0.722	4.31e-16	NK cell
TANK	7.79e-09	-0.467496	0.208	0.417	0.000284318	NK cell			MT-ATP6	1.31e-20	1.14056	1	0.997	4.79e-16	NK cell
GLCCI1	7.93e-09	-0.427601	0.289	0.531	0.000289086	NK cell			GPX1	1.42e-20	-1.47301	0.219	0.434	5.18e-16	NK cell
KDM2A	8.1e-09	-0.37977	0.348	0.594	0.000295646	NK cell			CYTH4	1.98e-20	-0.488764	0.105	0.326	7.23e-16	NK cell
CLTA	8.15e-09	-0.412873	0.317	0.526	0.000297312	NK cell			CD52	2.21e-20	-0.751932	0.285	0.582	8.08e-16	NK cell
NR4A1	8.22e-09	0.549854	0.572	0.331	0.000299847	NK cell			CORO1A	2.66e-20	-0.584783	0.538	0.788	9.7e-16	NK cell
CTSL	8.29e-09	-0.533125	0.24	0.474	0.000302362	NK cell			RHOA	4.31e-20	-0.60954	0.569	0.785	1.57e-15	NK cell
ATR	8.56e-09	-0.318483	0.134	0.337	0.00031241	NK cell			GNAI2	5.29e-20	-0.734468	0.543	0.734	1.93e-15	NK cell
FXYD5	8.61e-09	0.439991	0.503	0.269	0.000313953	NK cell			HLA-B	5.56e-20	-0.563942	0.988	1	2.03e-15	NK cell
NDUFV2	8.73e-09	-0.313542	0.131	0.331	0.000318594	NK cell			HOPX	7.83e-20	-0.628641	0.376	0.674	2.85e-15	NK cell
SH3BGRL	8.86e-09	-0.471895	0.366	0.583	0.000323242	NK cell			XIST	8.48e-20	-0.678198	0.633	0.82	3.09e-15	NK cell
GNG5	9.4e-09	-0.365326	0.239	0.474	0.000342939	NK cell			MT-ATP8	1.49e-19	0.763498	0.412	0.161	5.44e-15	NK cell
ZNF609	9.42e-09	-0.43793	0.237	0.457	0.000343714	NK cell			PITPNC1	1.83e-19	0.815486	0.428	0.18	6.66e-15	NK cell
ADAM10	9.46e-09	-0.442346	0.361	0.6	0.000345167	NK cell			FYN	2.28e-19	0.814749	0.701	0.497	8.33e-15	NK cell
MUC20-OT1	1.03e-08	-0.301716	0.103	0.28	0.00037619	NK cell			PIK3R1	2.36e-19	0.759668	0.754	0.541	8.62e-15	NK cell
C20orf194	1.04e-08	-0.340096	0.079	0.251	0.000380044	NK cell			COL1A1	2.38e-19	-0.413703	0.218	0.5	8.69e-15	NK cell
MLLT10	1.08e-08	-0.338711	0.163	0.377	0.000394228	NK cell			S100A11	3.15e-19	-0.948875	0.686	0.858	1.15e-14	NK cell
NFATC2	1.13e-08	-0.360478	0.27	0.509	0.000411084	NK cell			RNF19A	3.69e-19	0.577591	0.528	0.253	1.35e-14	NK cell
GZMM	1.14e-08	0.417389	0.651	0.406	0.000417359	NK cell			STAB1	5.33e-19	-0.976327	0.109	0.307	1.94e-14	NK cell
ADK	1.15e-08	-0.354814	0.168	0.383	0.00041867	NK cell			MT-CO3	6.57e-19	0.864502	0.999	1	2.4e-14	NK cell
ERC1	1.16e-08	-0.376932	0.217	0.446	0.000422079	NK cell			SP110	8.35e-19	-0.505327	0.29	0.547	3.05e-14	NK cell
ANKIB1	1.17e-08	-0.375785	0.222	0.451	0.000425825	NK cell			PCBP1	1.29e-18	-0.535612	0.445	0.639	4.7e-14	NK cell
RPS6KC1	1.19e-08	-0.312238	0.135	0.337	0.000432754	NK cell			IFI6	1.31e-18	-0.831325	0.32	0.566	4.79e-14	NK cell
ITSN2	1.2e-08	-0.405924	0.289	0.514	0.000438323	NK cell			MPHOSPH8	1.46e-18	-0.485933	0.369	0.598	5.33e-14	NK cell
SLA	1.26e-08	0.509563	0.528	0.291	0.000458187	NK cell			CD14	1.51e-18	-1.58587	0.181	0.392	5.5e-14	NK cell
DOCK11	1.32e-08	-0.364373	0.219	0.429	0.000480356	NK cell			STAT4	1.59e-18	0.81174	0.582	0.329	5.82e-14	NK cell
PLCL2	1.36e-08	-0.388293	0.305	0.549	0.000497724	NK cell			TAGLN	1.62e-18	-0.547158	0.501	0.763	5.89e-14	NK cell
TNFRSF18	1.4e-08	0.3902	0.265	0.074	0.000510426	NK cell			IFI44	2.11e-18	-0.417473	0.08	0.288	7.68e-14	NK cell
ROCK2	1.45e-08	-0.309252	0.161	0.371	0.000530506	NK cell			VIM	2.89e-18	-0.521317	0.821	0.987	1.05e-13	NK cell
PTEN	1.48e-08	-0.409889	0.246	0.474	0.000538807	NK cell			TSC22D4	3.09e-18	-0.345498	0.137	0.358	1.13e-13	NK cell
IQGAP2	1.53e-08	-0.529639	0.573	0.743	0.000556679	NK cell			ARPC4	4.68e-18	-0.480427	0.321	0.566	1.71e-13	NK cell
FOXP1	1.55e-08	-0.499561	0.47	0.703	0.000567002	NK cell			CREM	4.9e-18	0.647626	0.589	0.32	1.79e-13	NK cell
COL4A1	1.56e-08	-0.499717	0.24	0.457	0.000569194	NK cell			CYBB	5.09e-18	-0.885001	0.067	0.25	1.86e-13	NK cell
ARHGAP18	1.59e-08	-0.439513	0.206	0.423	0.000579834	NK cell			CLIC1	6.53e-18	-0.595724	0.767	0.873	2.38e-13	NK cell
NCALD	1.63e-08	-0.330901	0.244	0.474	0.000594764	NK cell			PARP8	8.19e-18	0.803828	0.562	0.32	2.99e-13	NK cell
LY6E	1.77e-08	0.427122	0.551	0.314	0.000646577	NK cell			C1QA	8.83e-18	-1.66801	0.406	0.614	3.22e-13	NK cell
RPL35A	1.78e-08	0.568551	0.957	0.931	0.000648241	NK cell			AC026470.1	1.13e-17	-0.331176	0.09	0.304	4.13e-13	NK cell
DYRK1A	1.79e-08	-0.381008	0.312	0.554	0.00065358	NK cell			MICOS13	1.19e-17	-0.376954	0.157	0.405	4.34e-13	NK cell
OLA1	1.84e-08	-0.306295	0.176	0.389	0.000670015	NK cell			PPP1R18	1.29e-17	-0.459885	0.251	0.478	4.71e-13	NK cell
BASP1	1.92e-08	-0.347292	0.129	0.326	0.000701168	NK cell			FOS	1.31e-17	-0.799587	0.95	0.956	4.78e-13	NK cell
NPC1	1.94e-08	-0.283278	0.129	0.326	0.00070706	NK cell			SMYD3	1.32e-17	0.688572	0.279	0.073	4.82e-13	NK cell
STRN3	1.95e-08	-0.311914	0.125	0.32	0.000713091	NK cell			MX2	1.44e-17	-0.537507	0.072	0.253	5.26e-13	NK cell
DCTN4	2.04e-08	-0.295542	0.109	0.291	0.000742918	NK cell			PSMA4	1.59e-17	-0.459885	0.244	0.494	5.81e-13	NK cell
FLT1	2.15e-08	-0.285599	0.316	0.554	0.0007835	NK cell			C1QB	1.7e-17	-1.65131	0.385	0.608	6.21e-13	NK cell
COL4A2	2.17e-08	-0.45597	0.234	0.434	0.00079272	NK cell			TUBB	1.75e-17	-0.529173	0.269	0.509	6.4e-13	NK cell
SPARC	2.2e-08	-0.50158	0.364	0.549	0.000802188	NK cell			ZYX	1.81e-17	-0.484331	0.169	0.399	6.62e-13	NK cell
EMD	2.33e-08	0.315805	0.314	0.114	0.000848116	NK cell			ATP1B3	1.85e-17	0.813505	0.57	0.304	6.76e-13	NK cell
TRBC2	2.4e-08	0.38854	0.398	0.177	0.000874029	NK cell			ID2	1.86e-17	-0.588952	0.75	0.911	6.78e-13	NK cell
PIK3R5	2.4e-08	-0.415632	0.225	0.446	0.000874388	NK cell			CMC1	1.97e-17	0.642584	0.656	0.386	7.2e-13	NK cell
COL1A2	2.41e-08	-0.403508	0.249	0.411	0.000879147	NK cell			EIF5A	2.53e-17	-0.469535	0.366	0.592	9.22e-13	NK cell
SLC39A11	2.41e-08	-0.190676	0.103	0.269	0.000880858	NK cell			CD74	3.83e-17	-1.64797	0.672	0.848	1.4e-12	NK cell
PHF21A	2.46e-08	-0.362425	0.185	0.4	0.000898036	NK cell			CD2	4.62e-17	-0.541239	0.276	0.525	1.69e-12	NK cell
EPAS1	2.65e-08	-0.309398	0.246	0.474	0.000968197	NK cell			GBP1	5.14e-17	-0.423629	0.088	0.285	1.87e-12	NK cell
CAMK2D	2.76e-08	-0.348558	0.226	0.451	0.00100806	NK cell			MAFB	5.15e-17	-1.2301	0.108	0.282	1.88e-12	NK cell
JOSD1	2.87e-08	0.370929	0.404	0.183	0.00104838	NK cell			MT-ND4	5.3e-17	0.858183	0.999	0.987	1.93e-12	NK cell
MAP4K3	2.89e-08	-0.325549	0.101	0.28	0.00105409	NK cell			KCTD12	6.14e-17	-0.817674	0.115	0.288	2.24e-12	NK cell
CHD9	2.9e-08	-0.411976	0.367	0.577	0.00105951	NK cell			NUP62	7.49e-17	-0.304348	0.065	0.25	2.73e-12	NK cell
AP2A2	2.96e-08	-0.424174	0.149	0.32	0.00107808	NK cell			MT1E	7.84e-17	1.40682	0.395	0.149	2.86e-12	NK cell
NPC2	3.04e-08	-0.666967	0.389	0.611	0.00110827	NK cell			ARPC3	8.22e-17	-0.589821	0.673	0.848	3e-12	NK cell
FOXK2	3.05e-08	-0.323206	0.118	0.263	0.00111415	NK cell			PARP9	1.13e-16	-0.385079	0.107	0.291	4.11e-12	NK cell
RC3H1	3.4e-08	-0.399727	0.228	0.406	0.00123902	NK cell			YWHAH	1.27e-16	-0.605815	0.172	0.389	4.62e-12	NK cell
TTC17	3.42e-08	-0.380463	0.246	0.469	0.00124818	NK cell			ACTA2	1.27e-16	-0.515861	0.369	0.642	4.63e-12	NK cell
IL2RB	3.54e-08	0.509235	0.614	0.394	0.00129202	NK cell			EID1	1.36e-16	-0.434356	0.344	0.57	4.96e-12	NK cell
LRCH1	3.96e-08	-0.317572	0.153	0.354	0.001445	NK cell			MT1F	2.25e-16	1.26662	0.301	0.095	8.22e-12	NK cell
ADPGK	4.13e-08	-0.279291	0.096	0.263	0.00150491	NK cell			PARP14	2.42e-16	-0.575576	0.288	0.5	8.83e-12	NK cell
PLEKHA5	4.58e-08	-0.230458	0.099	0.274	0.00167186	NK cell			TPI1	2.85e-16	-0.535723	0.546	0.712	1.04e-11	NK cell
NCOA4	4.73e-08	-0.280384	0.138	0.331	0.001724	NK cell			RAC2	2.87e-16	-0.505382	0.524	0.747	1.05e-11	NK cell
JPX	4.8e-08	-0.367684	0.219	0.411	0.00175183	NK cell			BRAF	2.94e-16	0.578951	0.34	0.123	1.07e-11	NK cell
RSRC1	4.82e-08	-0.304886	0.175	0.383	0.00175942	NK cell			SPIDR	3.06e-16	0.533097	0.259	0.063	1.12e-11	NK cell
AP1B1	4.88e-08	-0.298341	0.107	0.286	0.00178087	NK cell			MCTP2	3.45e-16	0.62527	0.524	0.275	1.26e-11	NK cell
ARL6IP4	4.9e-08	-0.364706	0.275	0.486	0.00178793	NK cell			ZBTB7A	4.3e-16	-0.388513	0.226	0.481	1.57e-11	NK cell
FBXL20	4.99e-08	-0.352337	0.148	0.343	0.00182167	NK cell			PPIA	4.43e-16	-0.520365	0.811	0.924	1.62e-11	NK cell
UST	5.13e-08	-0.29468	0.11	0.291	0.00187263	NK cell			C19orf24	4.77e-16	-0.311171	0.104	0.313	1.74e-11	NK cell
RPL17	5.18e-08	1.46949	0.338	0.183	0.0018884	NK cell			AOAH	5.89e-16	0.837471	0.472	0.263	2.15e-11	NK cell
PSME1	5.68e-08	0.449772	0.609	0.417	0.0020718	NK cell			NABP1	6.56e-16	-0.58783	0.244	0.459	2.39e-11	NK cell
DCAF6	6.25e-08	-0.32469	0.131	0.309	0.00228011	NK cell			HNRNPF	7.44e-16	-0.433875	0.297	0.509	2.71e-11	NK cell
VCAN	6.52e-08	-0.405898	0.115	0.286	0.00237751	NK cell			DENND4A	7.46e-16	0.911143	0.391	0.177	2.72e-11	NK cell
TNFRSF1A	6.59e-08	-0.370843	0.147	0.314	0.00240268	NK cell			C11orf96	8.03e-16	0.55414	0.425	0.241	2.93e-11	NK cell
MT1E	6.76e-08	1.52282	0.395	0.194	0.00246416	NK cell			VAV3	9.01e-16	0.611786	0.341	0.127	3.29e-11	NK cell
POU2F1	6.82e-08	-0.333962	0.13	0.314	0.00248608	NK cell			RACK1	1.24e-15	-0.471005	0.888	0.987	4.51e-11	NK cell
RGS16	6.85e-08	0.75923	0.265	0.086	0.00249792	NK cell			LGALS9	1.24e-15	-0.414488	0.105	0.291	4.53e-11	NK cell
OSBPL8	6.92e-08	-0.552165	0.404	0.611	0.00252323	NK cell			SAMHD1	1.3e-15	-0.614043	0.285	0.491	4.73e-11	NK cell
TET2	7.12e-08	-0.380934	0.219	0.429	0.00259716	NK cell			VASP	1.5e-15	-0.431783	0.253	0.487	5.47e-11	NK cell
PECAM1	7.22e-08	-0.307153	0.16	0.36	0.00263402	NK cell			YWHAB	1.58e-15	-0.549029	0.574	0.763	5.77e-11	NK cell
MBNL1	7.39e-08	-0.264948	0.711	0.903	0.00269467	NK cell			ARPC5	1.66e-15	-0.592965	0.402	0.614	6.05e-11	NK cell
TGFBR2	7.63e-08	-0.414509	0.309	0.486	0.00278412	NK cell			PRKCH	1.96e-15	0.782607	0.503	0.31	7.17e-11	NK cell
CLDND1	8.06e-08	0.35361	0.404	0.189	0.00294169	NK cell			GAPDH	1.97e-15	-0.718587	0.808	0.915	7.2e-11	NK cell
PPP1R21	8.07e-08	-0.319618	0.121	0.297	0.00294443	NK cell			PPIB	2e-15	-0.486302	0.525	0.753	7.31e-11	NK cell
ACER3	8.28e-08	-0.339928	0.108	0.28	0.00302151	NK cell			RAC1	2.08e-15	-0.653101	0.471	0.604	7.6e-11	NK cell
RBFOX2	8.35e-08	-0.180328	0.117	0.291	0.00304548	NK cell			ARL6IP5	2.48e-15	-0.496518	0.488	0.693	9.03e-11	NK cell
MT-ND2	8.41e-08	-0.527493	0.994	1	0.00306877	NK cell			USP36	2.97e-15	0.456526	0.34	0.117	1.08e-10	NK cell
ERBIN	8.44e-08	-0.371838	0.363	0.594	0.00307926	NK cell			RCSD1	3.1e-15	-0.381775	0.154	0.38	1.13e-10	NK cell
TMEM131L	8.71e-08	-0.263662	0.186	0.389	0.00317724	NK cell			AC020916.1	3.54e-15	-0.646987	0.691	0.816	1.29e-10	NK cell
C9orf3	8.73e-08	-0.162986	0.127	0.303	0.00318576	NK cell			CHST11	3.71e-15	0.620929	0.346	0.136	1.35e-10	NK cell
PITPNC1	9.74e-08	-0.376326	0.428	0.663	0.0035532	NK cell			SUMO2	3.8e-15	-0.479628	0.55	0.744	1.39e-10	NK cell
UMAD1	1.01e-07	-0.31288	0.129	0.314	0.00367294	NK cell			IRF9	4.28e-15	-0.347621	0.135	0.354	1.56e-10	NK cell
MAN1A2	1.01e-07	-0.283833	0.249	0.469	0.00367754	NK cell			MYLK	4.52e-15	-0.3432	0.116	0.32	1.65e-10	NK cell
GABPB1	1.04e-07	-0.277379	0.133	0.32	0.00378898	NK cell			RHOG	5.03e-15	-0.449852	0.202	0.386	1.84e-10	NK cell
TNKS	1.07e-07	-0.339546	0.208	0.417	0.00391998	NK cell			TAGLN2	5.19e-15	-0.546528	0.589	0.763	1.89e-10	NK cell
UTRN	1.11e-07	-0.371701	0.589	0.806	0.00404937	NK cell			PLD3	5.7e-15	-0.489873	0.143	0.364	2.08e-10	NK cell
RAP1A	1.15e-07	-0.401532	0.298	0.474	0.00419199	NK cell			ACAP1	5.91e-15	-0.403735	0.343	0.582	2.16e-10	NK cell
IFNGR2	1.15e-07	-0.271596	0.095	0.263	0.00419354	NK cell			HLA-DPA1	6.22e-15	-1.39231	0.328	0.547	2.27e-10	NK cell
CSH1	1.18e-07	-0.541203	0.259	0.469	0.00430593	NK cell			TGFBI	6.4e-15	-0.509866	0.08	0.256	2.33e-10	NK cell
CELF2	1.26e-07	-0.506498	0.55	0.743	0.00458953	NK cell			LTB	7.02e-15	-0.673431	0.107	0.301	2.56e-10	NK cell
YBX3	1.28e-07	-0.229143	0.243	0.451	0.00468688	NK cell			ARPC2	7.09e-15	-0.552816	0.819	0.88	2.59e-10	NK cell
COMT	1.32e-07	-0.277497	0.135	0.314	0.00481868	NK cell			MAF	7.56e-15	-0.972584	0.2	0.373	2.76e-10	NK cell
MON2	1.32e-07	-0.331509	0.243	0.457	0.0048233	NK cell			IFI16	9.25e-15	-0.489416	0.573	0.687	3.37e-10	NK cell
VWA8	1.33e-07	-0.305948	0.122	0.303	0.00484326	NK cell			LEPROTL1	9.44e-15	0.487243	0.575	0.354	3.44e-10	NK cell
FAM168A	1.33e-07	-0.316082	0.102	0.263	0.00486211	NK cell			TMEM173	1.03e-14	-0.318832	0.099	0.285	3.76e-10	NK cell
AHCYL2	1.34e-07	-0.292791	0.09	0.251	0.00490226	NK cell			ARHGAP15	1.07e-14	0.890147	0.4	0.234	3.9e-10	NK cell
CYBA	1.37e-07	-0.471656	0.807	0.931	0.0049955	NK cell			UBE2L6	1.1e-14	-0.373584	0.188	0.389	4.02e-10	NK cell
MAFF	1.38e-07	0.42932	0.453	0.251	0.00505118	NK cell			PURA	1.19e-14	-0.366196	0.18	0.402	4.34e-10	NK cell
HIF1A	1.45e-07	-0.566574	0.349	0.503	0.0052798	NK cell			MT-CYB	1.31e-14	0.797399	0.999	0.987	4.77e-10	NK cell
RPL30	1.45e-07	0.531058	0.985	0.971	0.00529792	NK cell			SKAP1	1.41e-14	0.807757	0.57	0.408	5.14e-10	NK cell
CCNH	1.49e-07	-0.533767	0.517	0.657	0.005436	NK cell			ENO1	1.41e-14	-0.544398	0.479	0.677	5.16e-10	NK cell
COMMD1	1.51e-07	-0.357326	0.208	0.4	0.00552324	NK cell			CAPG	1.49e-14	-0.520959	0.272	0.513	5.45e-10	NK cell
STX7	1.52e-07	-0.334237	0.112	0.274	0.00553747	NK cell			CCDC85B	1.81e-14	-0.404997	0.349	0.528	6.6e-10	NK cell
YBX1	1.53e-07	-0.327217	0.591	0.806	0.0055801	NK cell			BTN3A2	2.17e-14	-0.373341	0.293	0.541	7.92e-10	NK cell
RASA1	1.56e-07	-0.234602	0.25	0.463	0.00570733	NK cell			SLFN5	3.32e-14	-0.434887	0.379	0.62	1.21e-09	NK cell
SH2B3	1.61e-07	-0.309032	0.105	0.257	0.00587707	NK cell			TMBIM6	3.69e-14	-0.560937	0.56	0.699	1.34e-09	NK cell
GSTP1	1.65e-07	0.623189	0.772	0.623	0.00601097	NK cell			PDE4D	3.95e-14	0.548369	0.31	0.104	1.44e-09	NK cell
MYO9A	1.66e-07	-0.340689	0.175	0.371	0.00607302	NK cell			TNFSF12	4.8e-14	-0.315763	0.102	0.285	1.75e-09	NK cell
BMPR2	1.75e-07	-0.29243	0.174	0.371	0.00639325	NK cell			CCSER2	4.88e-14	0.45823	0.49	0.285	1.78e-09	NK cell
ISG20	1.83e-07	0.36825	0.485	0.263	0.00668362	NK cell			C19orf66	4.97e-14	-0.311878	0.112	0.301	1.81e-09	NK cell
UBE2E1	1.92e-07	-0.238044	0.181	0.377	0.00699085	NK cell			CCL4	5.56e-14	1.01877	0.947	0.88	2.03e-09	NK cell
PAG1	1.93e-07	-0.277288	0.14	0.326	0.00702363	NK cell			RGS19	6.36e-14	-0.284246	0.115	0.313	2.32e-09	NK cell
HOOK3	1.93e-07	-0.31554	0.188	0.389	0.00705621	NK cell			GNB2	6.38e-14	-0.400062	0.222	0.427	2.33e-09	NK cell
PKN2	1.94e-07	-0.398737	0.291	0.474	0.0070786	NK cell			HLA-DRB5	6.97e-14	-1.08107	0.151	0.354	2.54e-09	NK cell
DOCK8	1.96e-07	-0.440724	0.45	0.663	0.00716404	NK cell			FCGR3A	8.73e-14	-0.824704	0.301	0.437	3.18e-09	NK cell
PBRM1	1.99e-07	-0.357807	0.247	0.457	0.0072609	NK cell			PAN3	1.19e-13	0.483724	0.272	0.095	4.35e-09	NK cell
SNX13	2.04e-07	-0.291937	0.129	0.309	0.00743656	NK cell			TIPARP	1.19e-13	0.442235	0.431	0.199	4.36e-09	NK cell
LCP1	2.05e-07	0.472399	0.773	0.6	0.00748123	NK cell			LYZ	1.22e-13	-1.24366	0.105	0.288	4.45e-09	NK cell
ACTB	2.06e-07	-0.503837	0.988	1	0.00750428	NK cell			SERPINE2	1.22e-13	0.825811	0.373	0.155	4.46e-09	NK cell
STK17A	2.08e-07	0.45359	0.611	0.406	0.00757588	NK cell			DGKZ	1.54e-13	-0.362802	0.266	0.481	5.62e-09	NK cell
ZNF148	2.19e-07	-0.366499	0.279	0.491	0.00799622	NK cell			RARRES3	1.71e-13	-0.381294	0.428	0.674	6.23e-09	NK cell
RNF149	2.22e-07	-0.496716	0.305	0.463	0.00808708	NK cell			VPS13B	1.95e-13	0.549038	0.291	0.117	7.1e-09	NK cell
LMBR1	2.24e-07	-0.217149	0.108	0.274	0.0081769	NK cell			CFL1	1.97e-13	-0.514761	0.886	0.959	7.19e-09	NK cell
CHST11	2.33e-07	-0.334598	0.346	0.571	0.00848608	NK cell			COX5A	2.22e-13	-0.398849	0.275	0.494	8.09e-09	NK cell
INVS	2.34e-07	-0.288806	0.124	0.303	0.00854555	NK cell			PRPF38B	2.35e-13	-0.456266	0.411	0.611	8.55e-09	NK cell
GNB1	2.41e-07	-0.337116	0.417	0.64	0.00880401	NK cell			IER5	2.51e-13	-0.609509	0.436	0.614	9.16e-09	NK cell
IL12RB2	2.42e-07	-0.397127	0.22	0.429	0.00881219	NK cell			CTSB	2.58e-13	-1.38736	0.379	0.475	9.41e-09	NK cell
DENND4C	2.45e-07	-0.311814	0.215	0.423	0.00894629	NK cell			YPEL5	2.72e-13	0.53917	0.725	0.528	9.92e-09	NK cell
RALGAPA2	2.45e-07	-0.3254	0.17	0.366	0.00895444	NK cell			MALAT1	2.79e-13	-0.430924	1	1	1.02e-08	NK cell
GPCPD1	2.49e-07	-0.391022	0.344	0.531	0.00907419	NK cell			PMAIP1	2.85e-13	-0.49259	0.349	0.491	1.04e-08	NK cell
INPP5D	2.5e-07	-0.391979	0.363	0.56	0.00910527	NK cell			GTF3A	2.89e-13	-0.40243	0.317	0.538	1.05e-08	NK cell
FRS2	2.64e-07	-0.237937	0.105	0.274	0.00961204	NK cell			EML4	3.01e-13	0.483338	0.531	0.32	1.1e-08	NK cell
TAC3	2.64e-07	-1.04558	0.16	0.32	0.0096349	NK cell			DAZAP2	3.08e-13	-0.395787	0.32	0.506	1.12e-08	NK cell
SMC6	2.65e-07	-0.220094	0.091	0.251	0.00967583	NK cell			GBP5	3.2e-13	-0.336238	0.173	0.389	1.17e-08	NK cell
ELF2	2.68e-07	-0.515935	0.259	0.44	0.00978599	NK cell			DDIT4	3.33e-13	-0.516523	0.554	0.75	1.22e-08	NK cell
CRADD	2.69e-07	-0.271596	0.098	0.263	0.00981429	NK cell			MGP	4.27e-13	0.17111	0.551	0.703	1.56e-08	NK cell
EHBP1	2.71e-07	-0.221373	0.125	0.297	0.00987411	NK cell			ARL4C	4.36e-13	-0.531162	0.542	0.759	1.59e-08	NK cell
UBAP1	2.77e-07	-0.29916	0.13	0.303	0.0101008	NK cell			RALGAPA1	4.43e-13	0.430731	0.327	0.142	1.62e-08	NK cell
MAP3K1	2.8e-07	-0.273094	0.116	0.286	0.0102131	NK cell			YME1L1	4.59e-13	-0.524133	0.422	0.595	1.67e-08	NK cell
ITM2B	2.94e-07	-0.649115	0.863	0.954	0.0107108	NK cell			DRAP1	4.74e-13	-0.414957	0.464	0.611	1.73e-08	NK cell
ZFP36L1	2.94e-07	-0.615992	0.703	0.834	0.010733	NK cell			ARIH1	5.06e-13	0.577389	0.411	0.218	1.85e-08	NK cell
CTNNA1	3.07e-07	-0.239696	0.147	0.331	0.011207	NK cell			CDC42SE2	5.1e-13	0.5098	0.578	0.38	1.86e-08	NK cell
AKAP13	3.1e-07	-0.571701	0.757	0.846	0.0112924	NK cell			CDK17	5.55e-13	0.545054	0.329	0.146	2.02e-08	NK cell
OSBPL9	3.11e-07	-0.31177	0.168	0.354	0.0113362	NK cell			LAPTM5	5.63e-13	-0.718477	0.502	0.633	2.05e-08	NK cell
CCM2	3.16e-07	-0.318299	0.147	0.314	0.0115369	NK cell			PLEKHO1	5.94e-13	-0.459433	0.17	0.329	2.17e-08	NK cell
MMP2	3.17e-07	-0.30386	0.172	0.291	0.0115456	NK cell			DHRS7	7.5e-13	-0.382082	0.269	0.481	2.74e-08	NK cell
PHLPP1	3.25e-07	-0.194871	0.115	0.274	0.0118701	NK cell			SNX6	8.05e-13	-0.539367	0.337	0.491	2.94e-08	NK cell
SPG11	3.27e-07	-0.284283	0.155	0.343	0.0119309	NK cell			ZFAND3	1.09e-12	0.703955	0.284	0.117	3.98e-08	NK cell
MCTP2	3.33e-07	-0.47201	0.524	0.714	0.0121484	NK cell			MS4A6A	1.12e-12	-0.969064	0.101	0.259	4.09e-08	NK cell
LINC01004	3.51e-07	-0.37893	0.122	0.263	0.0127905	NK cell			GPSM3	1.22e-12	-0.437553	0.329	0.519	4.43e-08	NK cell
BAZ2B	3.53e-07	-0.39504	0.238	0.434	0.01286	NK cell			EXOC4	1.23e-12	0.556451	0.29	0.117	4.49e-08	NK cell
COBLL1	3.53e-07	-0.206256	0.112	0.28	0.0128751	NK cell			SCAMP2	1.25e-12	-0.32033	0.146	0.32	4.56e-08	NK cell
CASC4	3.66e-07	-0.29556	0.164	0.349	0.0133332	NK cell			RAN	1.28e-12	-0.434612	0.424	0.627	4.66e-08	NK cell
ATOX1	3.67e-07	-0.287082	0.232	0.44	0.0133945	NK cell			PHF20	1.31e-12	0.393913	0.514	0.285	4.77e-08	NK cell
NEK7	3.67e-07	-0.359952	0.246	0.44	0.0134012	NK cell			RSBN1L	1.32e-12	-0.345642	0.25	0.465	4.81e-08	NK cell
CSRP1	3.83e-07	0.275096	0.256	0.086	0.0139569	NK cell			PIM1	1.39e-12	-0.362943	0.288	0.497	5.08e-08	NK cell
GOLGA4	4e-07	-0.416816	0.38	0.583	0.0145978	NK cell			CRYAB	1.52e-12	0.381928	0.295	0.117	5.55e-08	NK cell
LRP1	4.15e-07	-0.330251	0.103	0.263	0.0151393	NK cell			GADD45GIP1	1.56e-12	-0.336485	0.219	0.402	5.68e-08	NK cell
A2M	4.16e-07	-0.372493	0.253	0.463	0.0151816	NK cell			DUSP6	1.59e-12	-0.680475	0.266	0.43	5.8e-08	NK cell
SH3KBP1	4.21e-07	-0.338356	0.412	0.634	0.0153574	NK cell			DES	1.72e-12	-0.417924	0.347	0.566	6.26e-08	NK cell
NF1	4.92e-07	-0.372319	0.209	0.406	0.0179332	NK cell			FAF1	1.87e-12	0.437078	0.252	0.089	6.81e-08	NK cell
ACSL3	4.97e-07	-0.358171	0.179	0.36	0.0181355	NK cell			CD53	2.56e-12	-0.445116	0.556	0.722	9.32e-08	NK cell
TFDP2	5.68e-07	-0.402181	0.299	0.474	0.0207201	NK cell			EIF4A2	2.62e-12	-0.440583	0.628	0.763	9.57e-08	NK cell
CD69	5.95e-07	0.507265	0.826	0.646	0.0216985	NK cell			CHMP5	3.17e-12	-0.339139	0.174	0.354	1.16e-07	NK cell
TOX	6.11e-07	-0.501669	0.318	0.531	0.0222899	NK cell			ZBTB20	3.53e-12	0.732283	0.412	0.228	1.29e-07	NK cell
SCML4	6.12e-07	-0.458844	0.254	0.389	0.022341	NK cell			DYNLL1	3.56e-12	-0.483092	0.622	0.737	1.3e-07	NK cell
LITAF	6.2e-07	0.431993	0.698	0.503	0.0226034	NK cell			MYL9	3.57e-12	-0.380872	0.364	0.592	1.3e-07	NK cell
CYTH4	6.53e-07	-0.257849	0.105	0.257	0.0238088	NK cell			TSPO	3.85e-12	-0.506549	0.432	0.608	1.4e-07	NK cell
EXT1	6.65e-07	-0.321284	0.172	0.36	0.0242692	NK cell			BTF3	3.86e-12	-0.452667	0.708	0.839	1.41e-07	NK cell
APOBEC3G	6.75e-07	0.386799	0.438	0.24	0.0246311	NK cell			RUNX3	4.21e-12	0.504466	0.675	0.487	1.53e-07	NK cell
ENG	6.86e-07	-0.268594	0.107	0.269	0.0250057	NK cell			RPS29	4.43e-12	0.435755	0.989	1	1.62e-07	NK cell
SDCCAG8	6.97e-07	-0.309995	0.14	0.309	0.0254367	NK cell			LSP1	4.89e-12	-0.409665	0.52	0.677	1.78e-07	NK cell
CDK19	7.01e-07	-0.260146	0.142	0.32	0.0255563	NK cell			DDAH2	6.79e-12	-0.308937	0.143	0.297	2.48e-07	NK cell
ELL2	7.17e-07	-0.892128	0.381	0.509	0.0261603	NK cell			RNPEPL1	7.27e-12	-0.300503	0.185	0.38	2.65e-07	NK cell
RASGEF1B	7.24e-07	-0.528461	0.347	0.526	0.026427	NK cell			RABGAP1L	7.38e-12	0.709545	0.453	0.342	2.69e-07	NK cell
MYO1F	7.39e-07	-0.397873	0.336	0.514	0.0269532	NK cell			CD163	8.24e-12	-0.604258	0.093	0.263	3.01e-07	NK cell
CAPZB	7.41e-07	-0.405172	0.422	0.594	0.0270233	NK cell			VAMP8	8.77e-12	-0.580603	0.512	0.642	3.2e-07	NK cell
SLC5A3	7.99e-07	0.317099	0.263	0.097	0.0291351	NK cell			CCNI	9.37e-12	-0.436505	0.657	0.775	3.42e-07	NK cell
SYTL3	8.14e-07	0.0361736	0.738	0.566	0.0296756	NK cell			ESD	9.98e-12	-0.270298	0.09	0.25	3.64e-07	NK cell
PHLDA2	8.24e-07	-0.337218	0.117	0.263	0.0300437	NK cell			LAMP1	1.18e-11	-0.41532	0.292	0.472	4.32e-07	NK cell
KRT8	8.51e-07	-0.389298	0.15	0.326	0.0310365	NK cell			MTATP6P1	1.25e-11	0.221867	0.451	0.551	4.57e-07	NK cell
CMSS1	8.8e-07	-0.301344	0.097	0.251	0.0321113	NK cell			C1QC	1.51e-11	-1.29416	0.205	0.339	5.49e-07	NK cell
HELZ	8.9e-07	-0.368761	0.389	0.6	0.032455	NK cell			SELENOW	1.6e-11	-0.372131	0.438	0.646	5.84e-07	NK cell
GAS7	8.99e-07	-0.348347	0.205	0.4	0.0327819	NK cell			ERH	1.62e-11	-0.321792	0.217	0.421	5.93e-07	NK cell
ZMYM4	9.14e-07	-0.258619	0.143	0.32	0.0333556	NK cell			IER5L	1.77e-11	-0.49092	0.207	0.38	6.44e-07	NK cell
DOCK10	9.41e-07	-0.388431	0.411	0.623	0.0343359	NK cell			TIMP3	1.87e-11	0.996839	0.665	0.484	6.84e-07	NK cell
TLE4	9.78e-07	-0.462435	0.451	0.634	0.0356884	NK cell			EEF1A1	1.87e-11	-0.524353	0.996	1	6.84e-07	NK cell
TMEM131	9.82e-07	-0.293985	0.206	0.4	0.0358294	NK cell			PSMA7	1.93e-11	-0.419027	0.609	0.734	7.03e-07	NK cell
H3F3B	9.85e-07	0.548186	0.985	0.966	0.0359251	NK cell			DNAJB6	1.94e-11	0.461953	0.692	0.497	7.08e-07	NK cell
MT-ND6	9.97e-07	-0.335508	0.272	0.446	0.0363799	NK cell			ADRB2	1.99e-11	-0.289169	0.092	0.256	7.27e-07	NK cell
HDAC8	1.01e-06	-0.273057	0.128	0.297	0.0367495	NK cell			RPL28	2.13e-11	-0.447482	0.989	1	7.75e-07	NK cell
ZFAND6	1.01e-06	-0.347072	0.279	0.44	0.0369506	NK cell			ARHGAP30	2.2e-11	-0.329456	0.233	0.443	8.01e-07	NK cell
RPL13	1.04e-06	0.534929	0.988	0.994	0.0377712	NK cell			MRPL4	2.29e-11	-0.24404	0.092	0.253	8.36e-07	NK cell
HMBOX1	1.05e-06	-0.199483	0.148	0.32	0.0384057	NK cell			SSBP1	2.32e-11	-0.334214	0.286	0.494	8.46e-07	NK cell
CDC73	1.08e-06	-0.30978	0.189	0.36	0.0393406	NK cell			LRBA	2.39e-11	0.530521	0.328	0.161	8.72e-07	NK cell
TNFAIP8	1.16e-06	-0.151153	0.275	0.463	0.0424167	NK cell			ADRM1	2.39e-11	-0.277059	0.137	0.288	8.72e-07	NK cell
CREG1	1.32e-06	-0.37374	0.114	0.269	0.0480623	NK cell			RGCC	2.43e-11	0.595685	0.562	0.348	8.85e-07	NK cell
GPATCH8	1.35e-06	-0.373476	0.323	0.509	0.0492732	NK cell			NCOA1	2.63e-11	0.613395	0.376	0.231	9.6e-07	NK cell
SMURF2	1.36e-06	-0.283153	0.217	0.411	0.0496563	NK cell			CCL5	2.65e-11	-0.489118	0.875	0.921	9.66e-07	NK cell
AC010127.1	0	-0.481045	0.025	0.269	0	Monocyte			SYNPO2	2.68e-11	-0.265145	0.102	0.263	9.78e-07	NK cell
AC013394.1	0	-0.746051	0.216	0.64	0	Monocyte			RNASE1	2.71e-11	-1.24607	0.33	0.478	9.87e-07	NK cell
AC016831.1	0	0.700532	0.327	0.057	0	Monocyte			CALD1	2.9e-11	-0.242906	0.413	0.639	1.06e-06	NK cell
AC016831.7	0	-1.58944	0.444	0.914	0	Monocyte			SSB	3.06e-11	-0.377059	0.265	0.462	1.11e-06	NK cell
AC022217.3	0	-0.88416	0.21	0.627	0	Monocyte			TOB1	3.11e-11	-0.348783	0.122	0.294	1.13e-06	NK cell
AC069368.1	0	-0.746773	0.135	0.453	0	Monocyte			NFKB1	3.29e-11	0.90566	0.445	0.244	1.2e-06	NK cell
AC093152.1	0	-0.491265	0.059	0.319	0	Monocyte			PRDX2	3.32e-11	-0.293756	0.167	0.351	1.21e-06	NK cell
AC100849.1	0	-0.833142	0.108	0.426	0	Monocyte			TRAPPC10	3.35e-11	0.327969	0.391	0.196	1.22e-06	NK cell
AC253572.2	0	1.0633	0.252	0	0	Monocyte			LYST	3.46e-11	0.461567	0.398	0.218	1.26e-06	NK cell
AHR	0	1.01737	0.525	0.201	0	Monocyte			TMEM123	3.56e-11	-0.439311	0.232	0.415	1.3e-06	NK cell
ANKS1A	0	-1.01412	0.317	0.729	0	Monocyte			PPM1K	3.71e-11	-0.316295	0.176	0.367	1.35e-06	NK cell
AP000311.1	0	-0.692781	0.082	0.415	0	Monocyte			APOBEC3G	4.08e-11	-0.3923	0.438	0.639	1.49e-06	NK cell
AP003086.2	0	-0.639525	0.107	0.434	0	Monocyte			S100A6	4.12e-11	-0.573587	0.757	0.883	1.5e-06	NK cell
ARHGAP26	0	-1.03325	0.574	0.877	0	Monocyte			NR4A3	4.14e-11	0.657706	0.356	0.177	1.51e-06	NK cell
ARIH1	0	-0.94107	0.584	0.85	0	Monocyte			MZT2A	4.39e-11	-0.34681	0.254	0.434	1.6e-06	NK cell
ARL15	0	-0.836624	0.288	0.735	0	Monocyte			IRF1	4.55e-11	-0.369178	0.716	0.886	1.66e-06	NK cell
ATG7	0	-1.17431	0.423	0.843	0	Monocyte			DUSP2	4.59e-11	0.537885	0.815	0.636	1.68e-06	NK cell
ATP6V0C	0	1.71599	0.425	0.011	0	Monocyte			TNFAIP3	4.88e-11	0.292516	0.729	0.513	1.78e-06	NK cell
ATP8B4	0	-0.955894	0.32	0.699	0	Monocyte			PTPN7	4.92e-11	-0.38032	0.278	0.468	1.79e-06	NK cell
ATRNL1	0	-1.19631	0.054	0.428	0	Monocyte			PFN1	4.99e-11	-0.473932	0.884	0.953	1.82e-06	NK cell
BCAS3	0	-0.851018	0.242	0.654	0	Monocyte			LCP2	5.03e-11	-0.37133	0.291	0.506	1.84e-06	NK cell
BNC2	0	-0.946137	0.239	0.627	0	Monocyte			GRN	5.12e-11	-0.786759	0.221	0.367	1.87e-06	NK cell
BTBD9	0	-0.665156	0.199	0.532	0	Monocyte			ZBTB16	5.76e-11	0.395343	0.36	0.18	2.1e-06	NK cell
C15orf48	0	1.6214	0.475	0.141	0	Monocyte			WDR1	6.22e-11	-0.345446	0.232	0.377	2.27e-06	NK cell
C20orf194	0	-0.773261	0.302	0.638	0	Monocyte			RPL29	7.04e-11	-0.445249	0.949	0.987	2.57e-06	NK cell
C3	0	1.24196	0.446	0.139	0	Monocyte			LSM6	7.82e-11	-0.269043	0.115	0.266	2.85e-06	NK cell
C4BPB	0	-0.556127	0.038	0.299	0	Monocyte			PSMB8	7.87e-11	-0.366818	0.33	0.528	2.87e-06	NK cell
CA8	0	-0.690387	0.056	0.344	0	Monocyte			METRNL	8.33e-11	0.503862	0.628	0.491	3.04e-06	NK cell
CABLES1	0	-1.03995	0.123	0.422	0	Monocyte			NEAT1	8.51e-11	-0.732103	0.972	0.94	3.1e-06	NK cell
CBLB	0	-0.996524	0.324	0.674	0	Monocyte			CCT8	9.35e-11	-0.322242	0.195	0.373	3.41e-06	NK cell
CCDC91	0	-0.815386	0.333	0.669	0	Monocyte			NR4A2	1.01e-10	0.482088	0.794	0.604	3.67e-06	NK cell
CD163L1	0	-1.19469	0.196	0.652	0	Monocyte			MT-ND5	1.02e-10	0.51517	0.962	0.908	3.71e-06	NK cell
CD36	0	-1.46916	0.439	0.891	0	Monocyte			SIRT7	1.04e-10	-0.233199	0.101	0.259	3.79e-06	NK cell
CD74	0	2.3184	0.97	0.877	0	Monocyte			PSMB3	1.05e-10	-0.351398	0.314	0.509	3.82e-06	NK cell
CDC14B	0	-0.920873	0.063	0.36	0	Monocyte			CD37	1.06e-10	-0.41997	0.52	0.665	3.87e-06	NK cell
CDKAL1	0	-0.667319	0.247	0.615	0	Monocyte			IER2	1.08e-10	-0.522071	0.853	0.956	3.92e-06	NK cell
CDKN1A	0	1.22307	0.716	0.396	0	Monocyte			TWF2	1.12e-10	-0.277318	0.125	0.282	4.08e-06	NK cell
CEMIP2	0	-1.28983	0.465	0.741	0	Monocyte			ANXA1	1.15e-10	-0.491091	0.649	0.823	4.18e-06	NK cell
CHSY3	0	-0.719541	0.055	0.351	0	Monocyte			IL32	1.17e-10	-0.733641	0.343	0.5	4.27e-06	NK cell
CIAO2B	0	0.682862	0.344	0	0	Monocyte			PDCD7	1.23e-10	-0.263947	0.148	0.329	4.48e-06	NK cell
COL4A3BP	0	-0.634057	0.211	0.535	0	Monocyte			GATAD1	1.32e-10	-0.293235	0.157	0.335	4.81e-06	NK cell
COLEC12	0	-1.44986	0.317	0.725	0	Monocyte			RAB8B	1.49e-10	0.412322	0.535	0.342	5.44e-06	NK cell
COP1	0	-0.743347	0.371	0.731	0	Monocyte			DBNL	1.5e-10	-0.299728	0.167	0.326	5.48e-06	NK cell
CPNE8	0	-0.741999	0.271	0.575	0	Monocyte			FLOT1	1.58e-10	-0.310631	0.199	0.386	5.75e-06	NK cell
CR1	0	-1.09387	0.275	0.665	0	Monocyte			CD48	1.58e-10	-0.358112	0.504	0.699	5.77e-06	NK cell
CSGALNACT1	0	-1.34082	0.203	0.593	0	Monocyte			ABRACL	1.65e-10	-0.328787	0.233	0.427	6.01e-06	NK cell
CTTNBP2	0	-0.5967	0.088	0.367	0	Monocyte			S100A9	1.73e-10	-0.924953	0.172	0.342	6.3e-06	NK cell
CXCR4	0	1.16059	0.618	0.223	0	Monocyte			GLIPR2	1.77e-10	-0.328748	0.279	0.478	6.46e-06	NK cell
CYTOR	0	1.18484	0.44	0.118	0	Monocyte			SEPT1	1.77e-10	-0.264361	0.124	0.288	6.47e-06	NK cell
DAB2	0	-1.40885	0.716	0.925	0	Monocyte			LARP7	2.05e-10	-0.321105	0.175	0.332	7.48e-06	NK cell
DENND1A	0	-0.843921	0.34	0.75	0	Monocyte			ATP6AP2	2.09e-10	-0.371721	0.257	0.456	7.63e-06	NK cell
DIAPH2	0	-0.800543	0.462	0.775	0	Monocyte			TMBIM4	2.1e-10	-0.397	0.282	0.465	7.66e-06	NK cell
DIP2B	0	-0.896176	0.3	0.701	0	Monocyte			VAMP5	2.12e-10	-0.329319	0.207	0.361	7.72e-06	NK cell
DISC1	0	-0.978812	0.291	0.681	0	Monocyte			PA2G4	2.26e-10	-0.343476	0.291	0.481	8.23e-06	NK cell
DLEU2	0	-0.870751	0.314	0.716	0	Monocyte			OAZ1	2.29e-10	-0.575132	0.802	0.88	8.36e-06	NK cell
DLK1	0	-0.819381	0.098	0.446	0	Monocyte			RPL17	2.37e-10	1.32894	0.338	0.263	8.66e-06	NK cell
DTNA	0	-0.779661	0.204	0.554	0	Monocyte			TBC1D5	2.47e-10	0.502052	0.301	0.142	9.02e-06	NK cell
DTNB	0	-1.31583	0.195	0.663	0	Monocyte			LITAF	2.51e-10	0.373306	0.698	0.491	9.16e-06	NK cell
DUSP2	0	1.64252	0.638	0.283	0	Monocyte			SLC38A1	2.62e-10	0.400841	0.561	0.364	9.57e-06	NK cell
EDA	0	-1.25817	0.159	0.645	0	Monocyte			ATP5PO	2.67e-10	-0.329123	0.246	0.415	9.74e-06	NK cell
EEF1G	0	2.02348	0.427	0.004	0	Monocyte			MRPS34	2.7e-10	-0.263749	0.175	0.364	9.86e-06	NK cell
EGFL6	0	-0.597204	0.065	0.343	0	Monocyte			EIF2AK2	2.83e-10	-0.407582	0.251	0.402	1.03e-05	NK cell
EGFL7	0	-0.933017	0.198	0.573	0	Monocyte			ACTR3	2.85e-10	-0.394893	0.45	0.646	1.04e-05	NK cell
EIF4G3	0	-1.10426	0.464	0.821	0	Monocyte			OAS2	2.86e-10	-0.290029	0.108	0.253	1.04e-05	NK cell
ELMO1	0	-1.2269	0.468	0.877	0	Monocyte			ARRB2	2.87e-10	-0.36222	0.167	0.332	1.05e-05	NK cell
ENPP2	0	-1.01117	0.183	0.63	0	Monocyte			DPYD	2.92e-10	0.597146	0.309	0.152	1.06e-05	NK cell
EPS15	0	-1.06343	0.502	0.792	0	Monocyte			CUL3	2.93e-10	0.374006	0.335	0.161	1.07e-05	NK cell
EREG	0	2.20743	0.424	0.103	0	Monocyte			CST3	2.98e-10	-1.02098	0.63	0.747	1.09e-05	NK cell
ESRRG	0	-0.974145	0.037	0.317	0	Monocyte			PTMS	3e-10	-0.417739	0.232	0.386	1.1e-05	NK cell
EVI5	0	-0.880162	0.388	0.747	0	Monocyte			RANBP2	3.07e-10	0.397825	0.42	0.231	1.12e-05	NK cell
EXOC4	0	-1.01225	0.37	0.795	0	Monocyte			COPE	3.12e-10	-0.335234	0.385	0.547	1.14e-05	NK cell
EXOC6B	0	-0.908926	0.23	0.65	0	Monocyte			PKM	3.18e-10	-0.397672	0.262	0.427	1.16e-05	NK cell
EYA2	0	-0.807835	0.134	0.497	0	Monocyte			TRIP11	3.23e-10	-0.266036	0.123	0.291	1.18e-05	NK cell
F13A1	0	-2.26642	0.577	0.942	0	Monocyte			CSK	3.23e-10	-0.301693	0.191	0.335	1.18e-05	NK cell
FAF1	0	-0.665031	0.279	0.63	0	Monocyte			TCIRG1	3.23e-10	-0.274335	0.168	0.329	1.18e-05	NK cell
FAM172A	0	-0.671465	0.275	0.615	0	Monocyte			MGAT1	3.29e-10	-0.385796	0.185	0.358	1.2e-05	NK cell
FAM198B	0	-0.718061	0.133	0.494	0	Monocyte			MICOS10	3.32e-10	-0.295549	0.201	0.396	1.21e-05	NK cell
FAM20A	0	-0.958017	0.297	0.61	0	Monocyte			LAMTOR1	3.4e-10	-0.327463	0.205	0.383	1.24e-05	NK cell
FARP1	0	-0.700815	0.216	0.521	0	Monocyte			IMP3	3.44e-10	-0.240769	0.118	0.278	1.26e-05	NK cell
FBXL17	0	-0.749092	0.257	0.627	0	Monocyte			CD96	3.61e-10	0.444789	0.609	0.43	1.32e-05	NK cell
FCHSD2	0	-1.81767	0.462	0.908	0	Monocyte			TPM3	3.63e-10	-0.461423	0.679	0.794	1.32e-05	NK cell
FER	0	-0.74787	0.267	0.62	0	Monocyte			TEX264	3.64e-10	-0.249102	0.109	0.256	1.33e-05	NK cell
FGF13	0	-2.0347	0.132	0.752	0	Monocyte			PLCL2	3.94e-10	0.468181	0.305	0.13	1.44e-05	NK cell
FGL1	0	-1.23408	0.065	0.546	0	Monocyte			NIFK	4.06e-10	-0.276751	0.131	0.282	1.48e-05	NK cell
FGL2	0	1.14893	0.579	0.244	0	Monocyte			KDM6A	4.07e-10	0.388328	0.253	0.114	1.48e-05	NK cell
FHIT	0	-1.15021	0.309	0.75	0	Monocyte			TBC1D10C	4.27e-10	-0.270103	0.188	0.377	1.56e-05	NK cell
FMN1	0	-1.4163	0.407	0.752	0	Monocyte			SLC9A3R1	4.52e-10	-0.314316	0.286	0.475	1.65e-05	NK cell
FRMD4B	0	-1.17873	0.556	0.876	0	Monocyte			CTSZ	4.97e-10	-0.752741	0.305	0.396	1.81e-05	NK cell
FTH1	0	1.3851	1	1	0	Monocyte			ILK	5.03e-10	-0.282679	0.159	0.316	1.84e-05	NK cell
FTX	0	-0.682542	0.419	0.781	0	Monocyte			CAPN12	5.2e-10	-0.240287	0.104	0.259	1.9e-05	NK cell
FXYD5	0	0.885454	0.661	0.361	0	Monocyte			SMC3	5.28e-10	-0.309767	0.179	0.358	1.93e-05	NK cell
GAB2	0	-1.17057	0.405	0.807	0	Monocyte			TNFSF10	5.41e-10	-0.329106	0.234	0.434	1.97e-05	NK cell
GABARAP	0	1.91312	0.497	0.133	0	Monocyte			DSTN	5.71e-10	-0.339891	0.354	0.544	2.08e-05	NK cell
GAS5	0	1.05603	0.423	0	0	Monocyte			HNRNPA2B1	6.29e-10	-0.452919	0.831	0.908	2.29e-05	NK cell
GNG10	0	0.683839	0.283	0.035	0	Monocyte			TGFBR3	6.79e-10	0.416988	0.262	0.108	2.48e-05	NK cell
GNG2	0	-1.09756	0.299	0.648	0	Monocyte			TOX	6.96e-10	0.643526	0.318	0.158	2.54e-05	NK cell
GPR183	0	1.59001	0.684	0.256	0	Monocyte			EVL	7.58e-10	-0.347848	0.605	0.772	2.77e-05	NK cell
GTDC1	0	-0.795148	0.218	0.574	0	Monocyte			SSNA1	7.81e-10	-0.264653	0.18	0.342	2.85e-05	NK cell
HDAC9	0	-1.30523	0.337	0.782	0	Monocyte			FOLR2	7.98e-10	-0.616212	0.117	0.256	2.91e-05	NK cell
HLA-A	0	1.59614	0.974	0.916	0	Monocyte			HLA-A	8.37e-10	-0.361093	0.987	1	3.05e-05	NK cell
HLA-B	0	1.14896	0.986	0.955	0	Monocyte			ARPC1B	8.53e-10	-0.38083	0.302	0.503	3.11e-05	NK cell
HLA-DMA	0	1.36915	0.796	0.485	0	Monocyte			MBNL1	8.58e-10	0.716488	0.711	0.687	3.13e-05	NK cell
HLA-DPA1	0	2.38292	0.868	0.49	0	Monocyte			IFI35	8.91e-10	-0.259086	0.135	0.275	3.25e-05	NK cell
HLA-DPB1	0	2.31952	0.866	0.439	0	Monocyte			VPS35	1.14e-09	-0.295805	0.125	0.253	4.15e-05	NK cell
HLA-DQA1	0	1.96096	0.766	0.23	0	Monocyte			RNH1	1.15e-09	-0.335069	0.224	0.364	4.21e-05	NK cell
HLA-DQA2	0	1.88035	0.603	0.105	0	Monocyte			FBXW5	1.17e-09	-0.260363	0.146	0.307	4.27e-05	NK cell
HLA-DQB1	0	1.97884	0.822	0.34	0	Monocyte			MRPS18C	1.17e-09	-0.236482	0.128	0.294	4.27e-05	NK cell
HLA-DRA	0	2.48109	0.953	0.756	0	Monocyte			DNAJB1	1.18e-09	-0.259203	0.69	0.867	4.3e-05	NK cell
HLA-DRB1	0	2.11225	0.919	0.636	0	Monocyte			HLA-DPB1	1.25e-09	-0.931361	0.364	0.547	4.54e-05	NK cell
HLA-DRB5	0	1.52071	0.863	0.488	0	Monocyte			NDUFS7	1.29e-09	-0.264252	0.181	0.364	4.7e-05	NK cell
HPGDS	0	-1.11433	0.163	0.572	0	Monocyte			ATP6V0B	1.32e-09	-0.424981	0.282	0.465	4.8e-05	NK cell
HRH1	0	-0.745825	0.163	0.469	0	Monocyte			JOSD1	1.38e-09	0.326839	0.404	0.218	5.02e-05	NK cell
IFI30	0	3.11272	0.553	0.131	0	Monocyte			CITED2	1.39e-09	-0.515888	0.308	0.494	5.07e-05	NK cell
IGF2BP3	0	-0.722648	0.1	0.456	0	Monocyte			RNASET2	1.4e-09	-0.542621	0.208	0.339	5.1e-05	NK cell
IGFBP3	0	-0.852758	0.27	0.7	0	Monocyte			RPL19	1.42e-09	-0.36272	0.969	1	5.17e-05	NK cell
IL12RB2	0	-0.819193	0.074	0.455	0	Monocyte			PDAP1	1.43e-09	-0.284557	0.194	0.367	5.23e-05	NK cell
IL1B	0	2.35248	0.681	0.363	0	Monocyte			CAPZB	1.57e-09	-0.405282	0.422	0.547	5.72e-05	NK cell
IMMP2L	0	-0.804898	0.235	0.602	0	Monocyte			CMTM3	1.76e-09	-0.288669	0.16	0.31	6.41e-05	NK cell
ITFG1	0	-0.820063	0.343	0.702	0	Monocyte			RNF125	1.88e-09	0.407363	0.457	0.307	6.86e-05	NK cell
ITGAX	0	0.937364	0.513	0.128	0	Monocyte			ARFGAP2	1.92e-09	-0.215401	0.107	0.259	7e-05	NK cell
ITPR2	0	-1.21948	0.609	0.902	0	Monocyte			PLCB1	1.97e-09	0.620821	0.277	0.133	7.17e-05	NK cell
ITSN1	0	-1.32783	0.423	0.808	0	Monocyte			NDUFA12	2.04e-09	-0.294803	0.25	0.421	7.44e-05	NK cell
LARGE1	0	-0.672514	0.107	0.449	0	Monocyte			RGS10	2.06e-09	-0.503711	0.123	0.266	7.53e-05	NK cell
LDLRAD4	0	-1.16051	0.433	0.809	0	Monocyte			C1orf162	2.1e-09	-0.43724	0.194	0.361	7.66e-05	NK cell
LGALS3	0	1.92275	0.749	0.452	0	Monocyte			SFMBT2	2.1e-09	0.44347	0.361	0.234	7.67e-05	NK cell
LGMN	0	-0.995728	0.782	0.942	0	Monocyte			EPSTI1	2.11e-09	-0.378986	0.208	0.37	7.7e-05	NK cell
LINC-PINT	0	1.02617	0.419	0	0	Monocyte			ARID1A	2.17e-09	-0.318753	0.25	0.424	7.93e-05	NK cell
LINC00486	0	-0.530049	0.176	0.534	0	Monocyte			CBLB	2.27e-09	0.737901	0.488	0.342	8.29e-05	NK cell
LINC00963	0	0.57566	0.271	0	0	Monocyte			RAB8A	2.5e-09	-0.296139	0.185	0.348	9.14e-05	NK cell
LINC01266	0	-0.626574	0.035	0.278	0	Monocyte			C6orf62	2.52e-09	-0.376555	0.26	0.44	9.17e-05	NK cell
LINC01578	0	0.962996	0.422	0	0	Monocyte			SRSF7	2.53e-09	-0.412922	0.785	0.845	9.23e-05	NK cell
LPP	0	-0.798719	0.572	0.872	0	Monocyte			EZR	2.59e-09	0.480366	0.62	0.475	9.43e-05	NK cell
LRMDA	0	-1.35257	0.48	0.926	0	Monocyte			SRSF3	2.81e-09	-0.40072	0.649	0.785	0.000102659	NK cell
LUCAT1	0	1.38417	0.538	0.175	0	Monocyte			IRF7	2.91e-09	-0.295488	0.14	0.275	0.000106328	NK cell
LY6E	0	1.07962	0.62	0.229	0	Monocyte			MAML2	2.96e-09	0.478343	0.305	0.142	0.000107894	NK cell
LYVE1	0	-1.93053	0.299	0.794	0	Monocyte			PTTG1IP	3.16e-09	-0.303783	0.179	0.285	0.000115306	NK cell
MAGI1	0	-1.103	0.119	0.591	0	Monocyte			SIGIRR	3.2e-09	-0.262522	0.238	0.389	0.000116548	NK cell
MAML2	0	-1.07523	0.567	0.91	0	Monocyte			AP2S1	3.24e-09	-0.357626	0.236	0.377	0.000118011	NK cell
MAML3	0	-0.745356	0.35	0.7	0	Monocyte			GSTO1	3.51e-09	-0.294832	0.193	0.373	0.000127853	NK cell
MAN1A1	0	-1.72001	0.567	0.891	0	Monocyte			USF2	3.51e-09	-0.299481	0.156	0.304	0.000128038	NK cell
MBD5	0	-0.840712	0.245	0.635	0	Monocyte			GRK2	3.53e-09	-0.29569	0.277	0.443	0.000128851	NK cell
MCTP2	0	-0.733281	0.075	0.404	0	Monocyte			HBA2	3.72e-09	1.37875	0.336	0.158	0.000135855	NK cell
MEF2C	0	-0.960131	0.607	0.88	0	Monocyte			GNG2	3.74e-09	0.656886	0.524	0.389	0.000136525	NK cell
MEG3	0	-0.878651	0.172	0.499	0	Monocyte			FXYD5	3.99e-09	-0.39005	0.503	0.63	0.000145586	NK cell
MGAT5	0	-0.970184	0.387	0.772	0	Monocyte			MYL6	4.04e-09	-0.383403	0.931	0.981	0.000147223	NK cell
MICOS10	0	0.989042	0.395	0	0	Monocyte			NCOA4	4.04e-09	-0.349812	0.138	0.263	0.000147387	NK cell
MICOS13	0	0.590936	0.288	0	0	Monocyte			RPL18	4.07e-09	-0.338888	0.966	1	0.000148623	NK cell
MIF	0	1.31893	0.515	0.173	0	Monocyte			LAP3	4.12e-09	-0.390458	0.193	0.348	0.000150225	NK cell
MINOS1	0	-0.580697	0.129	0.47	0	Monocyte			JUNB	4.13e-09	-0.500641	0.882	0.896	0.000150527	NK cell
MIR99AHG	0	-0.757511	0.136	0.476	0	Monocyte			CTSW	4.57e-09	-0.446642	0.574	0.759	0.000166678	NK cell
MKL1	0	-0.571101	0.187	0.525	0	Monocyte			YBX1	4.59e-09	-0.530249	0.591	0.741	0.000167445	NK cell
MPPED2	0	-0.752252	0.064	0.4	0	Monocyte			DCN	4.73e-09	0.377329	0.378	0.228	0.000172458	NK cell
MRC1	0	-1.67135	0.558	0.825	0	Monocyte			DYNLRB1	4.82e-09	-0.31147	0.329	0.487	0.00017586	NK cell
MRPS24	0	0.689016	0.265	0.005	0	Monocyte			RBX1	5e-09	-0.332285	0.356	0.528	0.000182436	NK cell
MS4A4A	0	-1.0552	0.623	0.809	0	Monocyte			ARF1	5.03e-09	-0.343189	0.449	0.62	0.000183653	NK cell
MTRNR2L12	0	-1.03215	0.262	0.804	0	Monocyte			CIAO2B	5.16e-09	-0.308146	0.273	0.446	0.000188067	NK cell
MTSS1	0	-1.26521	0.481	0.811	0	Monocyte			WSB1	5.18e-09	-0.491575	0.464	0.576	0.000189128	NK cell
NAV2	0	-1.14645	0.2	0.635	0	Monocyte			SRPK2	5.26e-09	0.463921	0.357	0.228	0.000191733	NK cell
NAV3	0	-1.33421	0.085	0.585	0	Monocyte			CHCHD10	5.42e-09	-0.336716	0.214	0.392	0.000197632	NK cell
NCKAP5	0	-1.09564	0.122	0.51	0	Monocyte			SSH2	5.71e-09	0.594537	0.373	0.209	0.000208415	NK cell
NCOA1	0	-0.777657	0.407	0.743	0	Monocyte			NDUFAB1	5.78e-09	-0.247326	0.175	0.345	0.000210664	NK cell
NCOA2	0	-0.711248	0.34	0.677	0	Monocyte			TUBA1C	6.24e-09	-0.306226	0.192	0.367	0.000227636	NK cell
NFIA	0	-0.836317	0.348	0.686	0	Monocyte			MARCKS	6.34e-09	-1.0097	0.201	0.339	0.000231338	NK cell
NIBAN1	0	0.704848	0.253	0	0	Monocyte			FBXO34	6.96e-09	0.307793	0.308	0.152	0.000253983	NK cell
NME2	0	1.84768	0.426	0.015	0	Monocyte			RPN2	7.14e-09	-0.310422	0.256	0.367	0.000260551	NK cell
NPAS3	0	-1.27068	0.089	0.576	0	Monocyte			GTF2H5	7.21e-09	-0.229575	0.129	0.282	0.000262963	NK cell
NSMCE2	0	-0.741429	0.334	0.659	0	Monocyte			CTSC	7.58e-09	-0.436816	0.504	0.668	0.000276396	NK cell
PAN3	0	-0.709517	0.346	0.705	0	Monocyte			TRDC	8.12e-09	-0.427398	0.591	0.75	0.000296062	NK cell
PDE4D	0	-0.910135	0.216	0.579	0	Monocyte			TAP1	8.71e-09	-0.247684	0.174	0.342	0.000317834	NK cell
PDGFC	0	-1.1616	0.319	0.703	0	Monocyte			FAM172A	8.74e-09	0.412981	0.288	0.165	0.000318828	NK cell
PDK4	0	-1.71835	0.416	0.723	0	Monocyte			RPL14	8.96e-09	-0.362272	0.949	0.991	0.000326653	NK cell
PEA15	0	0.705644	0.451	0.141	0	Monocyte			FERMT3	9.06e-09	-0.266868	0.192	0.335	0.000330403	NK cell
PEAK1	0	-1.49528	0.404	0.818	0	Monocyte			SAMSN1	9.15e-09	0.436334	0.46	0.288	0.000333773	NK cell
PHLDA1	0	1.5079	0.464	0.086	0	Monocyte			PDE7A	9.33e-09	0.434632	0.453	0.31	0.000340315	NK cell
PLTP	0	-2.05908	0.581	0.901	0	Monocyte			STAG1	1.01e-08	0.418385	0.289	0.177	0.000368987	NK cell
PMP22	0	-1.18374	0.504	0.738	0	Monocyte			MRPL41	1.05e-08	-0.264877	0.205	0.364	0.000382039	NK cell
POLD4	0	0.703542	0.292	0.036	0	Monocyte			NDUFS8	1.05e-08	-0.281523	0.243	0.418	0.000384565	NK cell
PPIF	0	1.05586	0.484	0.183	0	Monocyte			NFAT5	1.09e-08	0.456132	0.314	0.177	0.0003973	NK cell
PPP1R15A	0	1.78899	0.875	0.7	0	Monocyte			S100A10	1.09e-08	-0.469067	0.656	0.797	0.000397346	NK cell
PPP3CA	0	-0.80376	0.463	0.767	0	Monocyte			HLA-DMB	1.09e-08	-0.420467	0.115	0.25	0.000398256	NK cell
PRKCA	0	-0.764714	0.239	0.597	0	Monocyte			AGTRAP	1.1e-08	-0.273349	0.217	0.37	0.000399694	NK cell
PRKN	0	-0.947771	0.16	0.564	0	Monocyte			SEC11A	1.1e-08	-0.33246	0.452	0.614	0.000402673	NK cell
PRXL2C	0	0.518793	0.255	0	0	Monocyte			TMSB10	1.13e-08	-0.438199	0.992	0.994	0.000410426	NK cell
PSD3	0	-1.09438	0.286	0.666	0	Monocyte			UTRN	1.21e-08	0.506119	0.589	0.544	0.000441139	NK cell
PSMA6	0	0.841785	0.349	0.039	0	Monocyte			TLN1	1.22e-08	-0.342965	0.538	0.715	0.000446075	NK cell
PTMA	0	1.02078	0.982	0.982	0	Monocyte			CTDNEP1	1.29e-08	-0.275237	0.174	0.313	0.000471961	NK cell
PTPRM	0	-0.919876	0.169	0.58	0	Monocyte			PPM1B	1.39e-08	0.272083	0.27	0.123	0.000505272	NK cell
QKI	0	-0.935795	0.873	0.964	0	Monocyte			MOB1A	1.39e-08	-0.324203	0.293	0.456	0.000506416	NK cell
RABGAP1L	0	-1.33441	0.479	0.872	0	Monocyte			FNTA	1.45e-08	-0.230651	0.124	0.269	0.000529406	NK cell
RAD51B	0	-0.913591	0.222	0.661	0	Monocyte			PLSCR1	1.48e-08	-0.328475	0.172	0.329	0.000538438	NK cell
RBM47	0	-1.06744	0.769	0.944	0	Monocyte			PSMD4	1.53e-08	-0.254688	0.191	0.335	0.000557176	NK cell
RBPJ	0	-2.69077	0.731	0.944	0	Monocyte			TRAF3IP3	1.54e-08	-0.296367	0.27	0.434	0.000563505	NK cell
RERE	0	-0.821696	0.423	0.757	0	Monocyte			FOSB	1.58e-08	-0.482333	0.867	0.861	0.000577118	NK cell
RNASE1	0	-0.95874	0.594	0.938	0	Monocyte			SF3B5	1.59e-08	-0.299805	0.383	0.547	0.000581438	NK cell
RNASEK	0	1.67065	0.493	0.122	0	Monocyte			TNFRSF18	1.6e-08	-0.376312	0.265	0.443	0.000584538	NK cell
RPL17	0	2.96217	0.569	0.221	0	Monocyte			RAB5C	1.63e-08	-0.324115	0.202	0.335	0.000593598	NK cell
RPL36A	0	1.5692	0.718	0.543	0	Monocyte			MYH11	1.82e-08	-0.101269	0.204	0.373	0.000664635	NK cell
RPS17	0	2.02691	0.615	0.302	0	Monocyte			PRELID1	2.01e-08	-0.307951	0.411	0.544	0.000733937	NK cell
SBF2	0	-1.02001	0.427	0.836	0	Monocyte			RPS25	2.02e-08	0.46036	0.942	0.883	0.000735542	NK cell
SCN9A	0	-1.46701	0.133	0.645	0	Monocyte			RO60	2.21e-08	-0.228056	0.134	0.288	0.000805289	NK cell
SELENOP	0	-0.858901	0.666	0.939	0	Monocyte			PCED1B-AS1	2.31e-08	-0.256313	0.379	0.573	0.000843682	NK cell
SEPTIN2	0	0.678028	0.275	0	0	Monocyte			CLTA	2.32e-08	-0.352195	0.317	0.424	0.000847333	NK cell
SEPTIN7	0	0.882673	0.302	0	0	Monocyte			HLA-DRA	2.35e-08	-1.49238	0.546	0.63	0.000856837	NK cell
SERPINE2	0	-0.620684	0.423	0.767	0	Monocyte			FNDC3B	2.37e-08	0.843186	0.414	0.263	0.000864042	NK cell
SESN1	0	-0.927588	0.361	0.643	0	Monocyte			NAA10	2.38e-08	-0.242647	0.174	0.313	0.000869373	NK cell
SGMS1	0	-0.92903	0.406	0.737	0	Monocyte			HCLS1	2.4e-08	-0.304694	0.37	0.487	0.000874822	NK cell
SH3RF3	0	-0.829629	0.115	0.471	0	Monocyte			HLA-DMA	2.48e-08	-0.653492	0.136	0.269	0.000905921	NK cell
SIK3	0	-0.891946	0.469	0.852	0	Monocyte			ANKRD44	2.54e-08	0.484831	0.45	0.418	0.00092671	NK cell
SLC9A9	0	-1.82959	0.432	0.896	0	Monocyte			CDC42	2.55e-08	-0.348014	0.665	0.813	0.000929707	NK cell
SMAD7	0	0.826615	0.362	0.065	0	Monocyte			NDUFB9	2.64e-08	-0.27306	0.207	0.364	0.000963159	NK cell
SMYD3	0	-0.737066	0.216	0.557	0	Monocyte			PPCS	2.88e-08	-0.247632	0.136	0.282	0.00105033	NK cell
SNHG16	0	0.562725	0.269	0	0	Monocyte			LGALS1	2.89e-08	-0.495158	0.738	0.861	0.00105278	NK cell
SNHG29	0	1.53018	0.531	0	0	Monocyte			CARD19	3.05e-08	-0.206435	0.128	0.278	0.00111172	NK cell
SNHG5	0	1.55088	0.514	0	0	Monocyte			NCOA2	3.06e-08	0.330464	0.28	0.139	0.00111768	NK cell
SNHG6	0	0.996916	0.433	0	0	Monocyte			ATP5MC3	3.29e-08	-0.354487	0.351	0.513	0.00119896	NK cell
SNX29	0	-0.889968	0.442	0.74	0	Monocyte			CCT5	3.3e-08	-0.269801	0.191	0.335	0.00120366	NK cell
SOX5	0	-1.27788	0.185	0.705	0	Monocyte			SERPINB6	3.47e-08	-0.311704	0.219	0.37	0.00126737	NK cell
SPHK1	0	1.04045	0.328	0.035	0	Monocyte			STOM	3.53e-08	-0.271772	0.355	0.446	0.00128834	NK cell
SPIDR	0	-0.969679	0.362	0.794	0	Monocyte			APOBEC3C	3.54e-08	-0.255528	0.209	0.377	0.00128957	NK cell
SPP1	0	-1.37136	0.764	0.979	0	Monocyte			ANXA6	3.64e-08	-0.271629	0.251	0.418	0.00132924	NK cell
SPRED1	0	-0.799151	0.432	0.779	0	Monocyte			TYROBP	3.83e-08	-0.483913	0.902	0.943	0.00139721	NK cell
SSBP2	0	-1.03524	0.313	0.723	0	Monocyte			CRIP1	3.86e-08	0.509036	0.486	0.329	0.00140621	NK cell
STAG1	0	-0.736294	0.42	0.765	0	Monocyte			EIF2S2	3.88e-08	-0.291882	0.252	0.424	0.00141364	NK cell
STARD13	0	-1.12286	0.289	0.683	0	Monocyte			PTP4A2	4.06e-08	-0.329805	0.383	0.535	0.00148014	NK cell
STK3	0	-0.778944	0.312	0.675	0	Monocyte			ZNF276	4.26e-08	-0.226175	0.157	0.313	0.00155565	NK cell
STXBP6	0	-0.557332	0.05	0.342	0	Monocyte			CRBN	4.38e-08	-0.25359	0.198	0.351	0.00159748	NK cell
SUMF1	0	-0.714501	0.326	0.658	0	Monocyte			PPP4C	4.38e-08	-0.228622	0.173	0.329	0.00159806	NK cell
SYT1	0	-1.22088	0.109	0.59	0	Monocyte			KPNB1	4.41e-08	-0.320375	0.29	0.43	0.00161021	NK cell
TBC1D14	0	-0.845284	0.28	0.599	0	Monocyte			PHB	4.49e-08	-0.23666	0.166	0.326	0.00163651	NK cell
TBC1D5	0	-0.978666	0.445	0.852	0	Monocyte			CYBC1	4.94e-08	-0.227861	0.133	0.278	0.00180061	NK cell
TCF12	0	-1.32313	0.526	0.926	0	Monocyte			YY1	5.01e-08	-0.302588	0.305	0.487	0.00182581	NK cell
TEX14	0	-0.704403	0.269	0.653	0	Monocyte			PARP1	5.09e-08	-0.239009	0.201	0.323	0.00185827	NK cell
TMCC1	0	-0.737223	0.283	0.635	0	Monocyte			ATP5MC2	5.11e-08	-0.352961	0.66	0.794	0.00186227	NK cell
TMEM117	0	-0.837976	0.143	0.498	0	Monocyte			U2SURP	5.14e-08	-0.285032	0.277	0.434	0.00187553	NK cell
TMEM163	0	-0.94992	0.074	0.403	0	Monocyte			WDR82	5.39e-08	-0.241126	0.198	0.361	0.00196644	NK cell
TMIGD3	0	-1.06725	0.168	0.501	0	Monocyte			TUG1	5.43e-08	-0.16401	0.114	0.25	0.00197924	NK cell
TNS3	0	-1.00172	0.456	0.812	0	Monocyte			ADAR	5.52e-08	-0.283439	0.304	0.484	0.00201342	NK cell
TOMM6	0	0.658082	0.259	0	0	Monocyte			DEGS1	5.52e-08	-0.252407	0.137	0.272	0.00201352	NK cell
TRAPPC5	0	0.85497	0.317	0.017	0	Monocyte			JAZF1	5.53e-08	0.427901	0.285	0.155	0.00201584	NK cell
TRPS1	0	-0.852913	0.51	0.823	0	Monocyte			XCL2	5.56e-08	0.879497	0.709	0.592	0.00202743	NK cell
TTC28	0	-0.747996	0.154	0.532	0	Monocyte			MESD	5.74e-08	-0.216263	0.179	0.342	0.00209436	NK cell
UNC5C	0	-0.766496	0.051	0.324	0	Monocyte			BAX	5.85e-08	-0.31469	0.28	0.43	0.00213233	NK cell
UPP1	0	0.982182	0.545	0.191	0	Monocyte			SNX5	5.9e-08	-0.242088	0.191	0.285	0.00215288	NK cell
VEGFA	0	1.09116	0.559	0.224	0	Monocyte			KLF12	5.96e-08	0.419818	0.264	0.158	0.00217283	NK cell
VIM	0	2.43924	0.905	0.594	0	Monocyte			ATP6V1G1	5.99e-08	-0.336753	0.405	0.522	0.00218343	NK cell
VPS13B	0	-0.735784	0.319	0.73	0	Monocyte			LUM	6.01e-08	0.35208	0.325	0.196	0.00219179	NK cell
WDFY3	0	-1.2424	0.432	0.816	0	Monocyte			KTN1	6.08e-08	-0.326966	0.42	0.57	0.00221788	NK cell
WDPCP	0	-0.716961	0.163	0.486	0	Monocyte			MRPS12	6.09e-08	-0.209668	0.118	0.256	0.00222061	NK cell
WDR70	0	-0.716093	0.288	0.637	0	Monocyte			MYO1G	6.45e-08	-0.225761	0.148	0.301	0.00235219	NK cell
WWOX	0	-0.828523	0.268	0.641	0	Monocyte			MAF1	6.49e-08	-0.233334	0.199	0.32	0.00236876	NK cell
WWP1	0	-0.96696	0.377	0.752	0	Monocyte			TXNDC17	6.5e-08	-0.234335	0.142	0.259	0.00237002	NK cell
ZBTB20	0	-0.924007	0.401	0.8	0	Monocyte			SLC25A6	6.54e-08	-0.37378	0.54	0.63	0.00238497	NK cell
ZFAND3	0	-0.98263	0.492	0.891	0	Monocyte			NUCB1	6.6e-08	-0.237993	0.205	0.361	0.00240879	NK cell
ZSWIM6	0	-1.17706	0.59	0.928	0	Monocyte			TMSB4X	6.71e-08	-0.376298	0.996	1	0.00244898	NK cell
PYGL	7.37265330793677e-313	-0.852516	0.308	0.587	2.69e-308	Monocyte			PRDX1	6.77e-08	-0.472125	0.334	0.494	0.00246835	NK cell
BTG1	1.40709159121656e-312	1.82777	0.903	0.767	5.13e-308	Monocyte			CALR	6.79e-08	-0.414395	0.612	0.709	0.00247623	NK cell
AC110995.1	1.49647629384401e-312	-0.529313	0.094	0.37	5.46e-308	Monocyte			DNMT1	6.88e-08	-0.279392	0.232	0.351	0.00250821	NK cell
PCDH12	2.2999273021986e-312	-0.491183	0.072	0.326	8.39e-308	Monocyte			B4GALT1	7.34e-08	0.330533	0.395	0.225	0.00267795	NK cell
UBC	2.21751911399935e-311	1.37235	0.969	0.947	8.09e-307	Monocyte			MBD5	7.51e-08	0.414458	0.296	0.18	0.00273858	NK cell
SPATA6	3.79089366666594e-311	-0.618983	0.115	0.394	1.38e-306	Monocyte			CISD3	7.55e-08	-0.229756	0.134	0.272	0.00275468	NK cell
C6orf48	7.01010262926837e-310	-0.458318	0.099	0.376	2.56e-305	Monocyte			TENT5A	8.12e-08	-0.357853	0.213	0.361	0.00296326	NK cell
CST3	8.15895708579981e-310	1.10537	0.964	0.968	2.98e-305	Monocyte			EEF1D	8.37e-08	-0.333542	0.808	0.896	0.00305223	NK cell
TYMP	4.56855697443207e-309	1.2368	0.779	0.531	1.67e-304	Monocyte			CSNK2B	8.63e-08	-0.239429	0.247	0.348	0.00314842	NK cell
UBE2V1	3.81e-308	0.53019	0.28	0.04	1.39e-303	Monocyte			UBXN1	8.72e-08	-0.259904	0.362	0.544	0.00318108	NK cell
DOCK4	5.72e-308	-0.955267	0.644	0.894	2.09e-303	Monocyte			SRM	8.73e-08	-0.208632	0.121	0.256	0.00318466	NK cell
ASTN2	1.04e-306	-0.529914	0.049	0.284	3.81e-302	Monocyte			KLF4	8.86e-08	-0.528438	0.191	0.259	0.00323199	NK cell
HLA-DOA	1.05e-306	0.513173	0.279	0.038	3.83e-302	Monocyte			ANP32B	9.28e-08	-0.348968	0.376	0.513	0.0033834	NK cell
CYTH1	1.37e-305	-0.897649	0.55	0.725	4.98e-301	Monocyte			ENY2	9.49e-08	-0.29807	0.331	0.468	0.00346083	NK cell
S100A10	1.26e-304	1.16388	0.787	0.495	4.61e-300	Monocyte			CHMP2A	9.83e-08	-0.273675	0.244	0.405	0.00358573	NK cell
AC074327.1	2.85e-303	-0.768073	0.068	0.318	1.04e-298	Monocyte			GOPC	9.86e-08	-0.221849	0.157	0.31	0.00359596	NK cell
MKLN1	1.1e-302	-0.769891	0.397	0.7	4.02e-298	Monocyte			UBTF	9.99e-08	-0.260454	0.227	0.377	0.00364336	NK cell
HLA-C	2.47e-302	1.2975	0.948	0.894	9e-298	Monocyte			TIA1	1.01e-07	-0.200632	0.128	0.263	0.00368159	NK cell
MIR646HG	4.55e-302	-0.526603	0.064	0.31	1.66e-297	Monocyte			NOL7	1.05e-07	-0.242704	0.169	0.32	0.00382624	NK cell
SOD2	2.31e-301	3.1217	0.899	0.728	8.41e-297	Monocyte			GSTK1	1.14e-07	-0.295644	0.292	0.424	0.00417469	NK cell
FKBP5	1.38e-300	-1.09957	0.527	0.651	5.03e-296	Monocyte			POLR2J	1.16e-07	-0.237697	0.172	0.316	0.00423689	NK cell
EMP3	6.36e-299	1.20606	0.751	0.496	2.32e-294	Monocyte			ATP1A1	1.18e-07	-0.341291	0.296	0.446	0.0043003	NK cell
SNX10	9.89e-299	1.37516	0.553	0.252	3.61e-294	Monocyte			TXN2	1.2e-07	-0.23632	0.159	0.263	0.00436315	NK cell
IER3	2.43e-298	1.7163	0.904	0.821	8.87e-294	Monocyte			MTHFD2	1.2e-07	-0.237565	0.123	0.259	0.0043695	NK cell
ARHGAP6	7.05e-298	-0.703287	0.163	0.458	2.57e-293	Monocyte			CUX1	1.23e-07	0.422544	0.282	0.136	0.00447629	NK cell
RALGAPA2	6.33e-297	-0.64308	0.215	0.514	2.31e-292	Monocyte			TALDO1	1.23e-07	-0.268385	0.2	0.354	0.00449259	NK cell
CD28	9.97e-297	-0.561555	0.13	0.416	3.64e-292	Monocyte			ATP5F1A	1.24e-07	-0.279145	0.234	0.389	0.00452012	NK cell
PRG2	3.84e-296	1.73952	0.549	0.231	1.4e-291	Monocyte			LMAN2	1.24e-07	-0.263806	0.288	0.456	0.00452914	NK cell
TBC1D4	1.01e-295	-0.629412	0.184	0.485	3.68e-291	Monocyte			DPP7	1.26e-07	-0.291566	0.227	0.373	0.00459702	NK cell
COG5	1.91e-295	-0.600417	0.278	0.598	6.97e-291	Monocyte			FKBP8	1.36e-07	-0.259015	0.279	0.43	0.00495927	NK cell
PNP	1.78e-294	0.858294	0.421	0.137	6.5e-290	Monocyte			BIRC6	1.37e-07	0.406019	0.405	0.291	0.00501009	NK cell
TAGLN2	2.6e-293	0.86497	0.706	0.432	9.5e-289	Monocyte			RPS2	1.41e-07	-0.371063	0.974	1	0.0051307	NK cell
CCL20	3.61e-293	2.37312	0.282	0.042	1.32e-288	Monocyte			STAT1	1.48e-07	-0.315227	0.26	0.43	0.00541046	NK cell
VSIG4	6.02e-293	-1.05775	0.577	0.744	2.2e-288	Monocyte			TSPAN14	1.55e-07	-0.253885	0.192	0.348	0.00565102	NK cell
SCAPER	1.01e-292	-0.643057	0.246	0.544	3.67e-288	Monocyte			PSME2	1.59e-07	-0.331192	0.454	0.604	0.0058056	NK cell
CD163	3.55e-292	-1.05942	0.763	0.825	1.3e-287	Monocyte			YTHDF2	1.61e-07	-0.241454	0.146	0.272	0.00586006	NK cell
AC009690.1	8.17e-292	-0.574407	0.104	0.376	2.98e-287	Monocyte			FOXN3	1.65e-07	0.48585	0.467	0.351	0.00603303	NK cell
WDFY2	1.35e-291	-0.68538	0.344	0.648	4.91e-287	Monocyte			POLR2J3.1	1.76e-07	-0.267783	0.198	0.329	0.0064333	NK cell
ELF2	2.8e-291	-0.848704	0.443	0.694	1.02e-286	Monocyte			EVI2B	1.86e-07	-0.29142	0.215	0.342	0.00677237	NK cell
AC011287.1	1.67e-290	-0.59702	0.074	0.326	6.11e-286	Monocyte			ARHGAP26	1.88e-07	0.474058	0.343	0.222	0.00687337	NK cell
CENPP	2.7e-289	-0.656678	0.128	0.407	9.84e-285	Monocyte			A2M	1.89e-07	-0.513187	0.253	0.377	0.00690645	NK cell
RGL1	3.93e-289	-0.87829	0.339	0.645	1.43e-284	Monocyte			TTC1	1.93e-07	-0.216655	0.125	0.266	0.00704417	NK cell
MYO1E	4.91e-287	-0.795878	0.344	0.664	1.79e-282	Monocyte			CEBPD	1.95e-07	-0.472436	0.512	0.642	0.0071068	NK cell
ARID1B	5.03e-287	-0.671478	0.515	0.784	1.83e-282	Monocyte			MRPL51	1.98e-07	-0.24124	0.252	0.418	0.00721346	NK cell
C7	1.88e-286	-0.468359	0.089	0.349	6.84e-282	Monocyte			TRBC1	1.99e-07	-0.420868	0.42	0.557	0.00726138	NK cell
NFKBIA	2.81e-286	1.65226	0.951	0.869	1.03e-281	Monocyte			REST	2.06e-07	-0.252949	0.179	0.316	0.00749689	NK cell
IRF1	2.6e-285	0.966423	0.569	0.292	9.5e-281	Monocyte			CKLF	2.08e-07	-0.298218	0.309	0.465	0.0075837	NK cell
CXCL3	8.78e-285	1.98011	0.67	0.37	3.2e-280	Monocyte			TGOLN2	2.13e-07	-0.309697	0.379	0.481	0.0077747	NK cell
RBMS1	2.91e-284	-0.783174	0.583	0.792	1.06e-279	Monocyte			TRIR	2.14e-07	-0.282083	0.543	0.652	0.0078212	NK cell
FAM96B	3.68e-284	-0.427385	0.103	0.371	1.34e-279	Monocyte			ARHGAP4	2.15e-07	-0.253253	0.191	0.332	0.00785738	NK cell
TBC1D22A	8.56e-284	-0.620305	0.397	0.703	3.12e-279	Monocyte			PSMA1	2.29e-07	-0.258713	0.251	0.415	0.00833617	NK cell
BHLHE40	8.79e-283	0.730378	0.519	0.22	3.21e-278	Monocyte			CAVIN1	2.31e-07	-0.207051	0.13	0.259	0.00842206	NK cell
[truncated: 21,715 more rows]
